# Supplementary material for: No evidence that omission and confirmation biases affect the perception and recall of vaccine-related information
Source: PLoS One. 2020 Mar 4;15(3):e0228898. doi: 10.1371/journal.pone.0228898 (PMC7055885; doi:10.1371/journal.pone.0228898)
Supplement: S2 File — (CSV) [file pone.0228898.s002.csv]

Answer	Record_date	Progress	Nationality	Crowdflower_ID	IP_Address	Duration_S	Duration	S_Irritability	S_Crying	S_Fever	S_Rash	S_Shivering	S_Rash	S_Chills	S_Swelling	S_Cough	S_Nausea	S_sneezing	S_Fatigue	S_Vomiting	S_Diarrhea	S_Headache	S_Dizziness	S_Palpitations	S_Earache	S_JointPain	S_Wheezing	S_AbdominalPain	S_BloodInUrine	S_StomachInflmation	S_Pneumonia	S_Tenderness	S_Redness	S_Itching	S_Lump	S_MuscleAche	S_LossofAppetite	S_Soreness	S_Hoarseness	S_ItchyEyes	S_NasalCongestion	S_Seizure	S_Deafness	S_Toothache	S_Paresthesia	S_Light-headed	S_DryMouth	S_Blindness	S_BlurredVision
1	Jun 26, 2016 6:41 PM	100	"Canadian"	ID_1	IP_1	230	00:03:50	1	4	6	6	6	6	6	6	4	5	2	5	6	6	6	6	7	3	4	6	6	7	6	7	3	4	4	7	7	5	6	3	3	3	7	2	2	6	6	4	7	5
2	Jun 26, 2016 7:07 PM	100	"Canada"	ID_2	IP_2	209	00:03:29	1	1	1	1	1	1	1	1	1	1	1	2	1	1	1	1	1	1	1	1	1	1	1	1	1	1	2	1	1	1	1	1	1	1	1	1	1	1	1	1	1	1
3	Jun 26, 2016 7:13 PM	100	"British"	ID_3	IP_3	404	00:06:44	3	4	6	5	4	5	5	6	5	6	3	4	6	6	4	6	7	4	4	5	5	7	6	7	4	3	5	6	4	6	2	4	2	4	7	5	4	7	4	3	6	5
6	Jun 26, 2016 9:15 PM	100	"USA"	ID_5	IP_5	250	00:04:10	4	3	5	4	5	4	5	6	4	6	4	6	7	7	4	6	7	5	6	6	6	7	6	7	3	4	4	5	2	4	2	3	3	2	7	7	6	4	6	3	7	6
7	Jun 26, 2016 9:21 PM	100	"Canadian"	ID_6	IP_6	263	00:04:23	1	1	4	4	5	4	4	6	4	5	2	2	6	6	5	6	6	5	4	5	6	7	6	7	5	3	3	5	4	4	4	3	2	2	7	5	5	7	4	3	7	4
8	Jun 27, 2016 1:38 AM	100	"Canadian"	ID_7	IP_7	356	00:05:56	4	5	7	3	5	3	5	4	4	4	1	3	6	5	4	6	7	4	4	7	6	7	7	7	3	4	4	4	2	5	4	6	2	4	7	7	5	5	5	2	7	7
9	Jun 27, 2016 10:35 AM	100	"British"	ID_8	IP_8	193	00:03:13	1	1	3	2	2	2	3	3	2	2	2	3	3	2	2	3	4	4	4	3	4	5	4	6	4	2	3	4	3	1	2	2	2	2	6	5	5	4	2	1	6	3
10	Jun 27, 2016 10:44 AM	100	"BRITISH"	ID_9	IP_9	228	00:03:48	2	5	6	6	5	6	5	5	4	4	2	4	5	5	5	5	7	4	4	5	5	7	6	7	5	4	4	7	4	5	5	3	4	4	7	4	4	5	5	4	7	7
12	Jun 27, 2016 12:15 AM	100	"British"	ID_11	IP_11	216	00:03:36	3	2	5	2	4	2	3	4	2	3	1	3	6	7	4	5	7	2	3	4	6	7	6	7	2	1	1	6	3	4	2	2	2	3	7	4	3	3	3	3	7	5
13	Jun 27, 2016 12:18 PM	100	"Canadian"	ID_12	IP_12	150	00:02:30	2	2	6	5	4	5	4	5	5	5	2	5	6	6	5	5	7	5	4	4	5	7	6	7	3	3	3	5	5	4	4	4	4	4	7	6	5	6	5	3	7	6
16	Jun 27, 2016 12:40 PM	100	"british"	ID_15	IP_14	340	00:05:40	2	2	4	4	4	4	4	3	2	3	2	2	3	4	2	3	5	3	4	4	3	5	5	5	3	2	2	5	2	3	3	2	3	2	5	5	2	4	3	1	5	5
23	Jun 27, 2016 2:47 PM	100	"American"	ID_21	IP_20	294	00:04:54	3	4	5	4	3	4	3	5	6	5	4	4	5	6	6	5	6	5	5	4	4	5	6	7	4	5	5	6	6	3	4	4	3	4	4	5	4	4	5	4	6	5
24	Jun 27, 2016 2:55 AM	100	"Canadian"	ID_22	IP_21	696	00:11:36	1	1	3	2	2	2	2	2	2	3	1	2	3	3	2	3	5	1	1	3	5	7	6	4	3	2	2	3	2	5	3	1	1	1	7	6	1	5	4	1	5	6
26	Jun 27, 2016 3:22 AM	100	"Canadian"	ID_24	IP_23	196	00:03:16	3	2	4	4	4	4	4	4	3	4	2	4	5	5	4	4	6	3	3	4	5	6	6	7	3	2	2	5	3	5	3	3	3	3	6	3	2	4	3	3	6	6
27	Jun 27, 2016 3:30 AM	100	"Canadian"	ID_25	IP_24	388	00:06:28	2	2	3	3	3	3	3	4	2	2	2	2	3	3	3	4	6	4	4	5	6	7	6	6	2	2	2	4	2	2	2	2	2	2	6	6	3	4	5	4	7	7
29	Jun 27, 2016 4:17 PM	100	"British"	ID_27	IP_26	286	00:04:46	2	2	3	3	3	3	3	3	2	3	2	2	3	3	2	3	6	4	3	2	5	6	4	6	3	2	2	6	2	2	2	2	2	2	6	6	4	7	3	2	6	4
30	Jun 27, 2016 4:18 PM	100	"Canadian"	ID_28	IP_27	211	00:03:31	1	1	5	3	2	3	3	4	3	3	2	3	6	6	3	4	5	3	2	3	3	5	4	7	2	2	2	3	2	2	2	2	2	2	6	6	3	4	3	3	7	4
31	Jun 27, 2016 4:30 AM	100	"American"	ID_29	IP_28	388	00:06:28	6	5	7	7	7	7	7	7	6	6	5	6	7	7	7	7	7	6	5	7	6	7	7	7	6	6	6	7	6	5	7	6	6	6	7	7	7	7	7	6	7	6
32	Jun 27, 2016 4:35 AM	100	"indian"	ID_30	IP_29	198	00:03:18	5	5	5	5	5	5	5	5	4	4	4	4	4	6	6	6	6	6	6	6	6	6	6	6	5	5	5	5	5	5	5	5	6	6	6	6	6	6	6	6	7	7
33	Jun 27, 2016 4:47 AM	100	"canadian"	ID_31	IP_30	195	00:03:15	3	3	6	5	4	4	4	4	3	6	2	4	5	5	3	6	7	3	4	5	3	7	6	7	4	4	4	5	4	4	5	4	5	5	6	6	4	5	5	4	7	7
34	Jun 27, 2016 6:18 AM	100	"UNITED STATES"	ID_32	IP_31	583	00:09:43	5	6	6	5	5	5	5	5	4	6	4	4	6	6	5	6	5	4	4	4	6	7	5	6	5	4	4	5	4	4	3	3	3	3	6	7	6	4	4	3	6	4
35	Jun 27, 2016 6:24 AM	100	"us"	ID_33	IP_32	242	00:04:02	4	1	1	1	1	1	1	1	1	1	1	4	1	3	2	1	1	1	1	1	1	1	1	1	1	1	1	1	1	1	1	1	1	1	1	1	1	1	1	3	1	1
36	Jun 27, 2016 8:16 PM	100	"United States of America"	ID_34	IP_33	214	00:03:34	3	5	6	5	4	5	4	6	5	6	2	4	7	7	5	6	7	3	4	5	6	6	6	7	3	3	2	5	4	5	6	6	3	3	7	7	5	7	5	3	7	6
39	Jun 27, 2016 9:58 AM	100	"USA"	ID_37	IP_36	295	00:04:55	4	4	4	4	4	4	4	4	4	4	4	4	4	4	4	4	4	4	4	4	4	4	4	4	4	4	4	4	4	4	4	4	4	4	4	4	4	4	4	4	4	4
40	Jun 28, 2016 1:27 PM	100	"American"	ID_38	IP_37	434	00:07:14	1	1	4	4	1	4	2	3	2	2	2	1	3	3	1	2	5	2	2	5	3	5	4	6	1	1	1	4	1	1	1	1	1	1	6	4	3	4	1	1	4	3
42	Jun 28, 2016 10:42 AM	100	"british"	ID_40	IP_39	164	00:02:44	2	3	4	4	4	4	4	4	4	4	4	4	4	4	4	4	4	4	4	4	4	4	4	4	4	4	4	4	4	4	4	4	4	4	4	4	4	4	4	4	5	5
44	Jun 28, 2016 11:05 AM	100	"British"	ID_42	IP_40	276	00:04:36	4	4	4	4	3	3	3	3	3	3	3	3	3	3	3	3	3	3	3	3	3	4	6	6	3	3	3	5	3	3	3	3	3	3	5	6	3	3	2	2	6	5
48	Jun 28, 2016 11:54 AM	100	"British"	ID_45	IP_44	278	00:04:38	1	2	4	3	2	3	2	3	1	3	1	3	4	4	1	2	1	1	4	1	2	4	3	6	4	2	2	4	2	1	2	1	2	1	5	2	1	2	3	1	6	4
49	Jun 28, 2016 12:06 PM	100	"British"	ID_46	IP_45	226	00:03:46	6	7	7	5	5	5	5	4	4	3	2	2	7	7	6	6	7	7	6	7	7	7	7	6	1	1	2	2	2	1	1	1	3	5	7	5	7	6	5	4	7	6
52	Jun 28, 2016 3:14 PM	100	"British"	ID_49	IP_48	264	00:04:24	1	1	4	3	2	3	3	3	3	4	2	3	4	4	3	4	4	1	2	4	3	4	4	5	3	3	2	4	2	4	3	3	2	2	7	7	2	4	3	2	7	5
54	Jun 28, 2016 3:18 PM	100	"Canadian"	ID_51	IP_50	311	00:05:11	2	1	4	3	3	3	3	2	3	5	3	4	6	6	5	6	7	6	6	4	7	7	7	7	4	5	3	6	6	5	5	5	5	3	6	7	6	6	5	4	7	7
55	Jun 28, 2016 3:20 PM	100	"Canadian"	ID_52	IP_51	273	00:04:33	4	5	6	6	6	6	6	7	6	6	5	4	7	6	7	7	7	6	5	6	7	7	7	5	5	6	6	7	4	4	4	5	5	4	7	7	7	6	5	5	7	6
56	Jun 28, 2016 3:21 PM	100	"American"	ID_53	IP_52	245	00:04:05	3	2	4	4	3	4	5	5	4	5	5	4	6	6	5	5	5	4	5	5	6	7	6	7	4	4	4	5	5	5	5	4	6	6	5	7	6	4	5	6	7	6
57	Jun 28, 2016 3:25 PM	100	"USA"	ID_54	IP_53	494	00:08:14	5	5	6	6	6	6	6	6	5	5	5	4	6	6	5	5	7	5	5	5	6	7	6	7	5	5	6	7	6	6	6	5	5	5	6	7	6	5	6	5	7	6
58	Jun 28, 2016 3:28 PM	100	"english"	ID_55	IP_54	520	00:08:40	3	2	4	3	4	3	3	3	2	3	1	2	3	3	4	4	5	4	4	3	4	6	6	6	1	1	2	2	2	2	2	2	2	3	7	7	4	5	3	3	7	4
59	Jun 28, 2016 3:31 PM	100	"british"	ID_56	IP_55	266	00:04:26	3	2	6	5	6	5	4	4	5	4	3	5	4	6	5	5	5	4	5	6	5	5	4	5	4	4	5	3	5	5	4	4	4	4	3	4	5	3	5	5	4	5
60	Jun 28, 2016 3:32 PM	100	"British"	ID_57	IP_56	906	00:15:06	4	2	5	4	5	4	4	6	4	3	2	4	6	4	2	5	4	6	5	7	4	7	4	7	4	4	4	4	4	5	4	3	3	2	7	5	5	4	4	4	6	6
61	Jun 28, 2016 3:33 PM	100	"Canadian"	ID_58	IP_57	507	00:08:27	1	2	4	4	5	4	5	5	4	4	2	2	3	4	2	5	5	4	4	4	6	7	6	7	3	5	2	6	3	4	4	5	3	3	6	4	3	4	6	5	5	5
63	Jun 28, 2016 3:46 PM	100	"british"	ID_60	IP_58	367	00:06:07	2	2	6	6	4	6	2	4	2	2	2	2	4	3	2	2	4	3	3	3	3	5	5	7	2	2	2	4	3	2	2	2	2	2	6	4	2	3	2	2	4	3
64	Jun 28, 2016 3:47 PM	100	"US"	ID_61	IP_59	564	00:09:24	3	3	4	4	4	4	4	4	3	4	4	4	4	4	4	4	4	4	4	4	5	5	5	5	4	4	4	5	4	4	4	4	4	4	6	6	5	4	4	4	6	6
65	Jun 28, 2016 3:50 PM	100	"canadian"	ID_62	IP_60	406	00:06:46	1	3	5	6	5	6	5	7	3	4	1	1	6	6	3	5	7	3	4	5	7	7	7	7	2	3	5	6	4	5	3	3	3	3	7	6	5	6	5	3	7	7
66	Jun 28, 2016 3:51 PM	100	"Canadian"	ID_63	IP_61	364	00:06:04	2	2	4	5	3	4	3	4	3	4	3	3	4	3	3	4	5	4	3	4	3	6	4	6	3	3	3	5	3	2	3	3	3	2	6	6	3	4	3	3	6	4
67	Jun 28, 2016 3:56 PM	100	"American"	ID_64	IP_62	208	00:03:28	3	4	5	4	5	4	4	4	4	4	3	4	5	5	4	4	6	4	4	6	6	6	5	7	4	4	4	4	4	4	4	4	4	4	6	4	4	5	4	4	7	5
68	Jun 28, 2016 4:08 PM	100	"cdn"	ID_65	IP_63	325	00:05:25	2	3	5	4	4	4	4	5	4	4	4	4	6	5	4	4	4	4	4	4	4	6	4	6	4	4	3	4	4	4	4	4	4	4	6	4	4	4	4	4	7	6
69	Jun 28, 2016 4:13 PM	100	"British"	ID_66	IP_64	352	00:05:52	7	7	5	3	3	3	5	6	7	6	7	5	5	3	5	4	4	5	7	3	6	1	4	3	4	3	5	2	7	2	3	2	7	4	5	6	1	1	4	7	5	7
70	Jun 28, 2016 4:14 PM	100	"English"	ID_67	IP_65	348	00:05:48	3	3	5	5	5	5	5	5	6	6	4	4	6	5	6	4	6	5	4	6	5	7	6	6	4	4	4	5	4	5	4	5	6	5	7	7	6	6	5	5	7	7
71	Jun 28, 2016 4:15 PM	100	"American"	ID_68	IP_66	337	00:05:37	3	2	4	5	4	5	4	6	5	4	2	4	5	5	3	4	7	3	4	4	5	6	5	6	4	4	2	6	4	4	3	3	2	3	7	5	5	4	4	4	5	5
73	Jun 28, 2016 4:18 PM	100	"american"	ID_69	IP_68	716	00:11:56	4	3	5	4	4	4	4	5	5	4	4	3	6	6	6	5	6	7	6	6	5	7	6	7	5	4	4	4	4	6	5	3	4	4	4	7	4	6	4	3	7	6
74	Jun 28, 2016 4:19 PM	100	"Canadian"	ID_70	IP_69	216	00:03:36	4	4	5	5	5	5	5	5	4	5	3	4	6	6	7	6	7	6	6	7	6	7	7	7	4	4	5	6	5	6	5	4	5	4	7	7	6	5	4	5	7	5
75	Jun 28, 2016 4:20 PM	100	"America"	ID_71	IP_70	197	00:03:17	1	1	4	3	3	3	3	4	2	2	1	2	4	3	3	4	7	3	3	3	5	7	4	6	4	2	1	5	3	3	3	1	1	2	7	4	2	5	4	2	6	6
76	Jun 28, 2016 4:39 PM	100	"Asian"	ID_72	IP_71	234	00:03:54	5	4	3	5	5	6	6	6	5	4	3	4	5	5	4	4	4	5	4	5	6	5	5	6	3	5	4	4	4	5	5	6	3	4	3	4	5	3	5	5	5	4
77	Jun 28, 2016 4:42 PM	100	"United States"	ID_73	IP_72	415	00:06:55	2	2	4	4	3	4	3	5	4	6	3	6	7	7	7	6	7	5	6	4	7	7	7	7	4	3	3	5	6	5	6	6	4	4	7	7	7	5	4	3	7	6
78	Jun 28, 2016 4:53 PM	100	"british"	ID_74	IP_73	261	00:04:21	4	3	3	3	3	3	3	4	5	3	3	4	5	5	5	4	4	4	4	5	4	5	4	4	4	4	4	5	4	5	5	4	3	4	5	4	4	4	5	4	6	5
79	Jun 28, 2016 4:53 PM	100	"canadian"	ID_75	IP_74	1126	00:18:46	1	1	4	4	4	4	4	5	2	4	2	2	5	5	4	5	6	3	3	5	5	7	7	7	4	4	3	6	3	4	3	2	2	3	7	4	5	7	5	4	5	6
80	Jun 28, 2016 4:56 PM	100	"American"	ID_76	IP_75	263	00:04:23	1	3	6	6	7	6	6	6	4	5	2	3	6	5	4	3	7	5	4	3	4	7	5	6	3	4	3	5	3	5	4	4	3	3	7	7	5	5	4	2	7	7
81	Jun 28, 2016 5:01 PM	100	"american"	ID_77	IP_76	402	00:06:42	4	3	5	6	3	7	3	4	4	4	3	3	6	7	5	5	3	3	4	4	4	5	5	6	3	3	4	4	4	3	5	3	4	2	5	3	4	3	3	3	2	3
82	Jun 28, 2016 5:13 PM	100	"usa"	ID_78	IP_77	1515	00:25:15	5	6	6	6	7	6	6	6	4	5	3	4	5	5	5	6	7	6	6	6	5	7	6	6	5	5	4	5	4	4	4	4	4	4	7	7	7	5	5	4	7	7
83	Jun 28, 2016 5:14 AM	100	"23"	ID_79	IP_78	283	00:04:43	1	1	5	4	5	4	6	6	5	7	4	5	7	7	4	6	6	3	3	6	6	7	7	7	5	5	4	6	3	7	4	4	3	5	7	7	5	4	6	4	7	7
[truncated: 71 more columns]
