# Supplementary material for: No evidence that omission and confirmation biases affect the perception and recall of vaccine-related information
Source: PLoS One. 2020 Mar 4;15(3):e0228898. doi: 10.1371/journal.pone.0228898 (PMC7055885; doi:10.1371/journal.pone.0228898)
Supplement: S3 File — (CSV) [file pone.0228898.s003.csv]

Pre_Vac_Attitudes	CONDITION	Duration__in_seconds_	EasyRead	EasyImagine	Plausibility	Fear	Anger	Sadness	Joy	Compassion	Disgust	Surprise	Regret	Confussion	Time_answering	CAM	Provac1	Attention_Check	Provac2	Time_answeringVAC	Age	Gender	Nationality	English	Time_Demographics	AGE_REAL	Vac_scale
1	2	109	7	7	6	6	2	1	2	1	5	1	1	1	27.18	1	7	2	7	12.01	4	1	1	1	7.4	22	14
1	1	234	7	7	7	7	2	1	4	1	4	1	1	1	52.67	1	6	2	5	42.96	4	1	1	1	7.218	22	11
1	2	107	7	7	5	5	2	6	5	3	5	4	3	3	34.83	2	7	2	7	24.7	3	1	1	1	8.833	21	14
1	2	190	7	6	4	4	1	1	1	1	3	1	2	1	43.76	1	7	2	7	34.57	15	1	2	1	11.078	33	14
1	1	105	6	6	2	2	5	2	2	1	4	1	1	1	31.23	1	7	2	7	16.96	13	1	1	1	7.165	31	14
1	1	111	1	1	7	7	7	7	7	7	7	7	7	7	21.68	1	7	2	7	16.94	24	1	1	1	8.958	42	14
1	2	155	7	6	6	6	3	1	3	3	2	1	1	1	43.26	2	7	2	7	26.27	31	1	1	1	13.45	49	14
1	2	110	5	5	2	2	7	5	7	1	5	5	6	7	22.42	2	7	2	6	14.55	5	1	2	1	6.477	23	13
1	2	157	3	3	6	6	1	1	1	1	4	1	1	1	31.87	2	7	2	5	21.25	31	1	1	1	8.794	49	12
1	1	182	6	6	6	6	1	1	1	1	1	1	1	1	25.36	2	7	2	6	28.7	36	1	1	1	19.667	54	13
1	1	151	7	7	7	7	1	1	1	1	1	1	1	1	33.82	1	7	2	6	22.02	31	1	1	1	16.965	49	13
1	1	122	6	7	6	6	5	3	6	2	4	1	2	3	36.36	1	7	2	7	15.52	17	1	1	1	7.383	35	14
1	2	175	6	6	5	5	4	4	7	1	2	6	6	4	40.84	6	6	2	5	28.41	3	1	1	1	14.078	21	11
1	1	266	7	7	6	6	5	2	6	1	5	2	4	4	31.19	1	7	2	7	18.37	11	1	1	1	9.971	29	14
1	1	715	2	2	5	5	4	4	5	2	5	4	4	4	79.08	5	7	2	7	13.69	22	1	1	1	12.358	40	14
1	2	132	6	6	2	2	3	5	5	1	3	4	4	3	55.32	2	6	2	6	22.68	1	1	1	1	6.744	19	12
1	1	99	7	7	6	6	6	6	7	1	5	1	4	6	26.64	1	7	2	7	14.46	33	2	1	1	8.817	51	14
1	2	91	5	6	5	5	6	5	6	1	3	2	5	3	36.55	2	7	2	7	10.97	2	2	2	1	8.911	20	14
1	2	138	7	7	6	6	5	1	1	1	5	1	1	1	35.81	1	5	2	6	20.81	29	2	1	1	14.601	47	11
1	1	119	6	6	5	5	5	4	5	1	7	3	5	6	30.45	2	7	2	7	14.01	7	2	1	1	8.999	25	14
1	2	185	7	7	7	7	7	4	7	1	4	5	5	1	37.07	5	7	2	7	24.87	7	2	2	1	14.151	25	14
1	1	191	4	5	3	3	1	1	1	1	1	1	1	1	32.28	1	7	2	7	20.33	12	2	1	1	8.839	30	14
1	1	136	7	6	3	3	3	7	3	1	2	3	5	7	35.74	3	7	2	7	8.2	8	2	2	1	4.848	26	14
1	2	114	6	7	5	5	5	3	5	1	2	1	1	1	30.85	1	7	2	7	12.81	19	2	1	1	10.038	37	14
1	2	104	5	5	2	2	4	4	4	4	4	4	4	4	33.59	2	7	2	7	17.77	7	2	1	1	20.277	25	14
1	2	138	7	7	7	7	1	1	1	4	4	1	1	1	31.46	1	7	2	7	27.51	10	2	1	1	15.328	28	14
1	1	273	5	5	5	5	6	4	6	1	6	1	3	5	104.72	2	6	2	5	39.25	39	2	1	1	20.13	57	11
1	1	165	7	6	1	1	6	6	5	5	6	5	4	5	33.52	5	4	2	7	18.8	9	2	1	2	47.498	27	11
1	1	751	7	7	6	6	1	1	2	1	3	2	1	3	56.86	3	7	2	7	113.98	34	2	2	1	11.644	52	14
1	2	83	7	7	6	6	2	2	5	4	6	2	2	2	29.07	1	7	2	7	12.17	5	2	1	1	9.602	23	14
1	2	510	5	6	6	6	5	2	7	1	6	2	6	7	39.14	7	7	2	6	17.6	18	2	2	1	12.102	36	13
1	2	164	7	6	4	4	5	5	4	1	7	1	1	1	49.93	2	7	2	6	30.2	33	2	1	1	26.503	51	13
1	1	91	6	6	6	6	5	4	6	3	3	5	4	5	26.35	1	7	2	6	10.76	2	2	1	1	10.75	20	13
0	2	192	7	7	3	3	5	3	3	1	5	1	2	1	50.39	2	6	2	6	41.29	35	1	1	1	17.225	53	12
0	1	112	7	5	4	4	3	2	4	1	5	1	1	1	24.77	1	5	2	4	15.91	14	1	1	1	8.36	32	9
0	2	260	3	3	5	5	7	6	6	1	6	5	4	5	38.78	6	7	2	6	47.79	34	1	1	1	24.383	52	13
0	1	487	7	6	6	6	6	4	4	1	5	3	3	3	132.58	6	4	2	3	42.91	22	1	2	1	17.653	40	7
0	1	122	6	6	7	7	6	6	7	1	6	4	5	7	18.57	1	7	2	7	59.02	15	1	1	1	7.661	33	14
0	2	111	6	6	6	6	6	3	5	1	5	1	1	5	37.62	2	7	2	7	22.33	23	1	1	1	10.909	41	14
0	2	112	6	6	5	5	4	3	3	2	6	2	4	4	38.82	6	5	2	3	16.08	12	1	1	1	12.45	30	8
0	2	191	7	7	7	7	4	1	2	1	6	1	1	3	51.08	1	7	2	7	35.71	21	1	2	1	17.065	39	14
0	1	318	6	5	2	2	3	2	5	1	5	2	2	2	124.35	7	1	2	2	41.99	40	1	2	1	22.932	58	3
0	2	175	7	7	7	7	7	5	5	1	7	5	7	5	45.34	1	7	2	4	26.13	19	1	2	1	14.043	37	11
0	1	100	5	6	4	4	2	2	3	4	2	2	4	4	21.23	5	6	2	5	14.98	9	1	1	1	11.405	27	11
0	2	203	7	7	2	2	1	1	5	1	6	1	4	4	57.95	1	7	2	7	18.13	10	1	1	1	9.731	28	14
0	1	137	5	4	5	5	3	3	3	1	4	2	3	3	38.56	3	6	2	4	28.58	15	1	1	1	12.607	33	10
0	2	106	7	7	5	5	5	4	5	3	4	3	4	3	24.66	5	7	2	7	14.4	14	1	2	1	9.005	32	14
0	1	171	5	6	5	5	2	3	4	1	4	1	1	1	51.6	3	7	2	7	42.99	5	1	1	1	8.75	23	14
0	2	144	6	7	2	2	3	1	4	1	5	2	4	1	44.47	4	5	2	3	24.66	4	1	2	1	12.194	22	8
0	1	348	7	7	6	6	1	1	5	1	4	1	3	1	43.18	7	3	2	1	22.97	9	2	1	1	12.372	27	4
0	1	101	6	6	6	6	4	4	4	4	4	5	5	7	26.66	7	1	2	1	14.34	17	2	2	1	7.477	35	2
0	2	191	7	5	7	7	5	6	6	1	5	5	3	7	60.7	5	3	2	3	30.63	17	2	1	1	16.943	35	6
0	2	205	6	6	5	5	6	5	6	1	4	5	5	6	53.61	5	6	2	3	24.39	8	2	2	1	19.688	26	9
0	1	574	7	6	4	4	4	7	7	1	7	3	1	6	55.03	6	2	2	1	27.48	21	2	1	1	11.019	39	3
0	2	167	6	6	7	7	3	5	5	1	4	1	1	5	44.37	5	2	2	3	17.83	29	2	1	1	17.391	47	5
0	1	106	7	6	7	7	2	3	5	1	5	2	1	2	34.73	5	4	2	3	31.37	39	2	1	1	18.505	57	7
0	2	142	7	7	5	5	5	2	6	1	6	1	1	3	38.99	5	3	2	3	23.97	26	2	1	1	15.689	44	6
0	1	149	7	6	7	7	1	1	1	1	3	2	3	2	29.83	5	5	2	4	15	12	3	1	1	9.07	30	9
0	2	116	6	6	5	5	4	5	5	1	6	3	2	4	37.37	5	6	2	5	22.08	16	2	1	1	8.114	34	11
0	2	109	7	7	7	7	1	1	1	1	1	1	1	1	38.49	1	1	2	1	20.53	37	2	1	1	10.931	55	2
0	1	175	7	7	5	5	4	1	3	1	4	3	3	3	49.53	3	5	2	5	27.63	37	2	1	1	17.47	55	10
0	1	279	7	6	7	7	6	5	7	1	5	4	6	7	27.6	2	5	2	4	25.55	8	2	2	1	9.267	26	9
0	1	170	7	7	3	3	6	2	2	2	5	2	6	5	35.01	7	2	2	3	17.77	4	2	1	1	8.755	22	5
0	2	1335	3	4	4	4	4	5	4	4	4	5	4	4	16.38	4	5	4	4	5.55	28	2	2	1	8.952	46	9
0	2	424	6	6	6	6	6	2	3	3	5	1	1	2	88.98	3	3	2	2	42.1	8	2	2	1	15.667	26	5
