# Supplementary material for: No evidence that omission and confirmation biases affect the perception and recall of vaccine-related information
Source: PLoS One. 2020 Mar 4;15(3):e0228898. doi: 10.1371/journal.pone.0228898 (PMC7055885; doi:10.1371/journal.pone.0228898)
Supplement: S4 File — (CSV) [file pone.0228898.s004.csv]

Collection	Participant	Condition	Recall	Recall_Practice	Total	False_Memories	Notes	Qualitative_Recall	Prescreening	Age	English	Gender	Education	Nationality	Number_Children	Avg_RT	Avg_Severity	Failure	Weight	Time1	Time2	Vac1	Vac2
first	277308	Commission	16	2	18	0	irritated eyes = itchy eyes, shaking = shivering	Nausea, Irritated eyes, bleeding, vomiting, chills, headache, insomnia, swellin, diarrhoea, shaking, criying, dry mouth, cough, wheezing, sneezing, fever, hoarseness, rash	Antivaxx	32	1	2	3	1	0	1526.229042	4.041666667	8	24	80998	29176	5	4
first	277358	Commission	8	1	9	0		shiver, insomnia, chills, wheezing, lightheadedness, cough, weight loss, sneezing, diarrhoea	Antivaxx	48	1	2	2	1	5	1432.034083	4.173913043	16	24	35785.9	17566.2	2	1
first	277375	Commission	12	4	16	0	sore throat = hoarseness	fever, sore throat, nausea, chills cough, dizziness, sore muscles, headache, earache, abdominal pain, diarrhoea, vomiting, rash, anxiety, irritability, dry mouth	Antivaxx	18	1	2	2	1	0	1302.205896	3.833333333	12	24	32479.4	13141.9	6	6
first	277386	Commission	6	3	9	0	sickness = nausea, temperature = fever, loss of sleep = insomnia	Tothace, lose of sleep, fever, headache, sickness, earache, temperature, dizziness, loss of appetite,	Antivaxx	39	1	2	2	1	1	1268.102146	4.041666667	18	24	4651.4	1626.6	7	6
first	277408	Commission	14	1	15	0		coughing, wheezing, bleeding, abdominal pain, head ache, tooth ache, ear ache, sneezing, lightheartedness, insomnia, loss of appetite, muscle ache, weight loss, crying, diarrhoea,	Antivaxx	30	1	2	5	2	0	1192.327937	4.25	10	24	33844	7203.6	7	6
first	277483	Commission	11	3	14	0		lightheadedness, insomnia, swelling, nausea, bleeding, hoarseness, fever, weightloss, soreness, rash, headaches, coughing, sneezing, chills	Antivaxx	38	1	2	3	1	3	1029.203371	4.333333333	13	24	28658.35	18022.05	6	6
first	277497	Commission	15	1	16	0		vomiting, wheezing, cough, dizziness, drymouth, chills, shivering, muscle aches, anxiety, earache, appetite loss, wight loss, nausea, soreness, hoarseness, crying	Antivaxx	25	1	2	3	1	0	1035.171583	4.75	9	24	26850.7	1996.7	2	2
first	277533	Commission	11	1	12	0		headache, muscle ache, lightheadedness, vomitting, diarroeah, dizzinness, earache, wheeze, cough, anxiousness, insomnia, bleeding	Antivaxx	25	1	2	3	1	1	1524.2748	3.625	13	24	56987.96	7805.54	5	4
first	277610	Commission	10	1	11	0	dry throat = hoarseness (but hoarseness also recalled) = 1	anxiety, swelling, irritability, hoarseness, bleeding, soreness, earache, headache, tothache, insomnia, diarrhoea, dry throat	Antivaxx	30	1	2	2	1	0	1375.394	4.25	14	24	23617.5	8879.1	5	5
first	277619	Commission	11	1	12	0		nausea, vomiting, chills, shivering, loss of appetite, weight loss, headache, bleeding, tootache, abdominal pain, fever, diarrhea,	Antivaxx	40	1	2	3	1	4	1100.250042	6	13	24	2793.1	26571.4	1	1
first	277666	Commission	5	2	9	2	sickness=nausea, temperature=fever, mood swings = FALSE MEMORY, fatigue = FALSE MEMORY	Sickness, headaches.dizzy.tempreature.shivvering.loss of appetite.swelling.mood swings.fatigue.	Antivaxx	35	1	2	2	1	2	1548.400375	3.45	19	24	16755.8	2871.5	3	3
first	277789	Commission	4	1	5	0	stomach cramps = abdominal pain	dizziness, nausea, light headed, stomach cramps, loss of appetite,	Antivaxx	32	1	2	2	1	2	918.64775	4.434782609	20	24	8369.7	5139.5	7	7
first	277955	Commission	11	4	15	0		nauser, coughing, wheezing, crying, swelling, rash, shivers, sneezing, insomnia, dizzines, headache, vomiting, bleeding, loss of appetite, fever	Antivaxx	40	1	2	2	1	2	1276.635729	4.5	13	24	48301.8	21478.9	6	6
first	277977	Commission	16	3	19	0		diarreah, wheezing, vomiting, nausea, headache, fever, chills, earache, itchy eyes, dry mouth, cough, hoarseness, rash, soarness, crying, insomnia, sneezing, weight loss, loss of appetite	Antivaxx	39	1	2	3	2	4	1397.49975	3.708333333	8	24	53886	28190	2	2
first	278023	Commission	5	1	6	0		vomiting, chills, dry mouth, appetite loss, fever,weight loss	Antivaxx	35	1	2	2	1	3	1810.569854	4.181818182	19	24	2269.6	172697.3	5	3
first	278168	Commission	16	3	19	0		shivering, nausea, abdominal pain, dizziness, fever, headaches, bleeding, diarrhea, earache, vomiting, weight loss, soreness, lightheadedness, coughing, sneezing, insomnia, wheezing, tootache, dry mouth	Antivaxx	32	1	2	4	1	0	1290.131667	4.833333333	8	24	21755.8	2938.2	6	6
first	278198	Commission	12	4	16	0		soreness, nausea, vomiting, headache, dizziness, bleeding, weight loss, loss of appetite, toothache, sneezing, irritability, insomnia, abdominal pain, itchy eyes, muscle ache, fever	Antivaxx	34	1	2	4	1	0	985.4728371	4.583333333	12	24	51637.6	24317.38	3	4
first	278216	Commission	7	1	8	1	shivdrink = FALSE MEMORY	Nausiness, Headache,Vomitting,Insomnia,Soreness,Mild headaches,Chills,Shivdrink,Rash,	Antivaxx	32	1	2	5	1	4	1429.393417	2.473684211	17	24	5571.2	980.4	2	2
first	278230	Commission	7	4	11	0		Rash, fever, vomiting, irritability, ear ache, nausea, headache, loss of appetite, weight loss, diarrhoea, sneezing	Antivaxx	40	1	2	4	1	0	1324.512175	4.217391304	17	24	24415.795	10086.665	2	2
first	278247	Commission	13	4	17	1	restlessness = FALSE MEMORY, pain = soreness (but soreness also in the list) = 1	nausea, swelling, earache, tootache, anxiety, rash, vomiting, bleeding, chills, loss of appetite, restlessness, insomnia, diarrhea, pain, soreness, irritability, dizzyness, cough, sneezing	Antivaxx	32	1	2	4	1	3	1106.82108	4.041666667	11	24	26075.88	17541.48	6	4
first	278264	Commission	11	4	15	0		Toothache, insomnia, diarrhoea, vomiting,chills,shivering, irritability, fever,headache, earache, rash, dizziness, bleeding, wheezing, crying	Antivaxx	46	1	2	3	1	4	1196.244652	4.958333333	13	24	29469.57976	4696.159865	2	2
first	278332	Commission	8	1	9	0		nausea, diarrhea, muscle ache, toothache, weight loss, dizzyness, ear ache, abdominal pain, soreness	Antivaxx	60	1	2	3	1	1	1291.657667	3.875	16	24	84636.6	9779.3	6	5
first	278363	Commission	15	3	18	0		nausea,anxiety,cough,wheezing, vomiting, chills, headache, tootache, light headedness, dizzy, insomnia, soreness, bleeding, fever, weight loss, loss of appetite, rash, diarriah	Antivaxx	54	1	2	3	2	2	1090.396771	2.916666667	9	24	51020.7	18321.3	1	1
first	278387	Commission	NA	NA	NA	NA	TECHNICAL PROBLEM	I cant see what this says. All the words are over each other	Antivaxx	38	1	2	4	1	2	1132.799229	3.416666667	NA	24	16959	2164.8	6	7
first	278449	Commission	13	3	16	0		Nausea, vomiting, chills, loss of appetite, earache, toothache, abdominal pains, light headedness, bleeding, shivering, diaorrea, insomnia, rash, irritability, coughing, fever,	Antivaxx	51	1	2	4	1	4	1247.037042	3.583333333	11	24	33535.845	33881.25	4	3
first	278458	Commission	6	2	8	0		nausea, dizziness, crying, toothache, vomiting, insomnia, irritable, wheezing,	Antivaxx	42	1	2	2	1	1	1290.790229	4.083333333	18	24	63494.2	22385.8	5	2
first	278503	Commission	9	3	12	0	sickness=nausea	dizziness, diareaha, itchy eyes, sickness, fever, rash, muscle aches, vomiting, tooth ache, insomnia, bleeding, weight loss,	Antivaxx	45	1	2	4	1	1	1230.430125	5.666666667	15	24	55372.8	8162.2	1	1
first	278546	Commission	15	3	18	0		Nausea, Headache, Shivering, Bleeding, Weight Loss, Diarrhoea, Irritability, Sneezing,Abdominal Pain, Earache, Tootache, Anxiety, Loss of Appetite, Insomnia, Swelling, Rash, Wheezing, muscle soreness	Antivaxx	20	1	2	4	1	0	1089.827729	4.958333333	9	24	24808	2226.2	7	7
first	278555	Commission	4	0	4	1	pain = soreness, cold = FASE MEMORY	Soreness, Pain, Nausea, Cold, Anxiery	Antivaxx	42	1	2	5	1	1	791.2353333	3.875	20	24	8246.2	1774.3	3	3
first	278636	Commission	10	4	14	1	stomach ache = abdominal pain, itching = FALSE MEMORY	Vomiting, nausea, sneezing, wheezing, cough, stomach ache, headache, dizziness , loss of appetite, weight loss, bleeding, anxiety, rash, itching, irritability.	Antivaxx	38	1	2	4	1	1	1104.170833	3.75	14	24	1759.8	14634.2	6	6
first	278671	Commission	9	2	11	1	cold = FALSE MEMORY	Nauseous, dizziness, headache, chills, shivering, swelling, rash, cough, vomiting, wheezing, cold, toothache,	Antivaxx	19	1	2	2	1	0	1165.833333	3.208333333	15	24	31772	7838	4	3
first	278726	Commission	6	2	8	1	tiredness = FALSE MEMORY	Headache, nuesa, dizziness, insomnia, muscle ache, anxiety, tiredness, chills, fever,	Antivaxx	22	1	2	5	1	1	883.7083333	5.041666667	18	24	4251	1825	6	6
first	278808	Commission	7	1	8	0	skin rash + skin = 1	Dizziness, muscles ache, headache, vomitting, toothache, skin rash, skin irritation, fever, stomach ache,	Antivaxx	29	1	2	3	1	2	1470.332375	2.826086957	17	24	8170.2	4382.1	1	1
first	279070	Commission	13	3	16	0		anxiety, nausea, lightheadness, dizziness, earache, toothache, fever, chills, diareha, headache, bleeding, wheezing, sneezing, cough, soreness, insomnia,	Antivaxx	33	1	2	4	1	3	1730.443569	3.75	11	24	5981.56	10293.06	4	4
first	279096	Commission	11	1	12	0		Vomiting, shivering, muscle soreness, dizziness, hoarseness, diarrhea, crying, weight loss, bleeding, insomnia, toothache, swelling,	Antivaxx	24	1	2	3	1	0	1167.077875	3.916666667	13	24	17867.7	48358.3	7	7
first	279126	Commission	12	2	14	0		Itchy eyes, nausea, vomiting, headaches, dizziness, sorenes, toothache, irrability, loss appetite, weigh loss, bleeding, hoarseness, coughing, crying,	Antivaxx	33	1	2	3	1	2	962.0416667	5.375	12	24	1900	13407	5	5
first	279197	Commission	10	3	13	0	shaking = shivering	Diarrhea, fever, chills, toothache, dizziness, nausea, muscle ache, abdominal pain, rash, earache, anxiety, shaking, bleeding	Antivaxx	37	1	2	5	2	0	1538.538833	2.952380952	14	24	44091.7	27693.5	1	7
first	279237	Commission	8	2	10	0		chills, nausea, vomiting, headache, bleeding, sneezing, ear ache, swelling, fever, toothache,	Antivaxx	37	1	2	4	2	2	1108.327792	3.541666667	16	24	75316.2	39965.3	5	5
first	279255	Commission	15	3	18	0	fever+ high temperature = 1, cold = FALSE MEMORY, sore throat + hoarseness = 1	Earache, headache,swelling,soreness,vomiting, diarrhea, insomnia, lightheaded, dizziness, cough, hoarseness, sore throat, wheezing, loss of appetite, anxiety, rash, weight loss, fever, high temperature, bleeding, cold	Antivaxx	50	1	2	5	1	1	1188.646771	3.458333333	9	24	43194.4	3709.2	6	5
first	279427	Commission	8	2	10	1	sleepness = insomnia, nervousness = FALSE MEMORY	fever, abdnominal pain, sneezing,voimiting , sleeplessness, hoarness, swelling, headache, ear ache, tooth pain, nervouness,	Antivaxx	44	1	2	3	2	0	1341.465125	4.208333333	16	24	35483	10903	1	1
first	279453	Commission	18	3	21	0		nausea, dry mouth, vomiting, bleeding, cough, sneezing, wheezing, abdominal pain, shivering, chills, fever, loss of appetite, insomnia, lightheaded, dizzy, crying, diarrhea, earache, headache, soreness, swelling,	Antivaxx	30	1	2	4	2	2	999.66325	5	6	24	33252	13039.7	1	1
first	279471	Commission	11	3	14	0		headache, bleeding, nausea, dizziness, lightheaded, vomiting, soreness, itchy eyes, coughing, sneezing, abdominal pain, fever, insomnia, wheezing,	Antivaxx	26	1	2	3	2	0	1110.106	4	13	24	18539.1	2334.7	5	4
first	279530	Commission	12	3	15	0	joint pain = FALSE MEMORY, sore throat = hoarseness	vomiting, diarrhea, abdominal pain, rash, wheezing, sore throat, light headed, swelling, fever, weight loss, nausea, insomnia, irritable, ear ache, joint pain, crying,	Antivaxx	59	1	2	4	1	4	1798.569173	4.086956522	12	24	20142.095	16928.34	5	5
first	279538	Commission	10	1	11	0	sore throat = hoarseness	Shivers, sorethroat, rash, earache , headache, vomiting, weight loss, insomenia, itchy eyes, dry mouth, aching muscles,	Antivaxx	53	1	2	4	1	1	1132.902667	4.583333333	14	24	126303	56779	6	6
first	279558	Commission	3	1	4	0		diareah, rash, headeach, lightheadedness,	Antivaxx	28	1	2	2	2	0	561.7910417	3.041666667	21	24	396979	57.00000003	1	1
first	279568	Commission	8	1	9	0	eatless= loss of appetite	vomit, headache, swelling, toothache, cough, fever, diarrhea, ear pain, eatless,	Antivaxx	34	2	2	5	3	2	1483.937743	4.416666667	16	24	67303.1	99172.2	5	3
first	279577	Commission	9	0	9	0		Headache, earache, swelling, wheezing, abdominal pain, cough, bleeding, light headed, diarea,	Antivaxx	31	1	2	4	1	2	1612.208333	4.636363636	15	24	20091	3840	1	1
first	279594	Commission	10	3	13	0		headache, diareahha, vomiting, nausea, dizzyness, dry mouth, muscle ache, fever, rash iinsomnia, weightloss, loss of apetite, earache	Antivaxx	41	1	2	2	1	3	968.1457083	4.375	14	24	32333	36958	5	5
first	279600	Commission	13	0	13	2	weakness = FALSE MEMORY, sweating = FALSE MEMORY, aching = soreness	Shivering, headaches, vomiting, aching, toothache, headache, bleeding, loss of appetite, diarrhoea, weight loss, swelling, earache, weakness, chills, sweati	Antivaxx	49	1	2	5	1	3	1489.270833	5	11	24	50611	18095	5	5
first	279620	Commission	9	4	13	0		cough, rash, irritability, bleeding, nausea, dizziness, fever, wheezing, swelling, soreness, chills, lightheadedness, anxiety,	Antivaxx	34	1	2	3	2	1	1135.433231	3.708333333	15	24	27188.94	8521	5	3
first	279626	Commission	9	2	11	0		hoarseness, nausea, soreness, vomiting, chills, insomnia, irritability, diarrhoea, muscle soreness, swelling, fever	Antivaxx	41	1	2	2	1	1	1221.151792	4.043478261	15	24	33373.3	22888.5	4	4
first	279632	Commission	10	1	11	0		Earache, headache, itchy eyes, vommiting, muscle ach, dizziness, lightheaded, bleeding crying, tootache, swelling	Antivaxx	36	1	2	2	1	2	1166.958333	5.708333333	14	24	71958	38234	2	2
first	279637	Commission	14	1	15	0		nausea, tooth ache, headache, diarreaha, insomnia, bleed, soreness, wheezing, coughing, sneezing, hoarseness, itchy eyes, dry mouth, abdominal pain,muscle pain	Antivaxx	30	1	2	2	2	2	1198.4235	5.625	10	24	67040	5910	3	3
second	287531	Commission	9	3	12	0	muscle cramping = MUSCLE ACHE, allergy = FALSE MEMORY, weakness = FALSE MEMORY	nausea, vomiting, diarrhea, bleeding, sneezing. muscle cramping, fever, irritable, crying, anxiety, coughing. allergy, weakness, insomnia	Antivaxx	59	1	2	4	2	1	1379.111	2.208333333	15	24	30401	18484	5	3
second	287541	Commission	15	1	16	0		anxiety, abdominal pain, nausea, itchy eyes, chills, fever, vomiting, diarrhea, loss of appetite, weight loss, shivering, crying, toothache, muscle ache, headache, soreness,	Antivaxx	32	1	2	2	2	2	1407.419333	4.130434783	9	24	30958	64027	2	2
second	287559	Commission	13	0	13	0		Nausea, diarrhea, headache, dry mouth, swelling, weight loss, crying, muscle aches, insomnia, anxiety, bleeding, hoarse, lightheaded,	Antivaxx	44	1	2	3	2	3	1365.086513	5.5	11	24	60827.14	74045.74	6	6
second	287591	Commission	11	3	14	0		diarrhea, nausea, rash, fever, abdominal pains, hoarseness, irritability, vomiting, chills, insomnia, bleeding, muscle soreness, toothache, itchy eyes,	Antivaxx	50	1	2	3	2	1	1595.381833	4.791666667	13	24	79058.4	12532.8	3	3
second	287614	Commission	8	2	10	2	heartburn = FALSE MEMORY, spasms = FALSE MEMORY, puking = vomiting	Diahhrea, vomitting, dizzyness, puking, lightheaded, headache, earache, muscle pain, fever, insomnia, heartburn, spasms	Antivaxx	25	1	2	3	2	0	901.5578286	4.555555556	16	24	53715	1291	6	6
second	287619	Commission	11	3	14	0		dizziness, anxiety, crying, chills, insomnia, headache, earache, loss of appetite, weight loss, fever, muscle pain, vomiting, dry mouth, rash,	Antivaxx	41	1	2	4	2	2	1290.645854	3.791666667	13	24	39410.3	14363.9	1	1
second	287658	Commission	9	2	11	0	tired = FALSE MEMORY, aching =soreness	cough, dizziness, nausea, headache, blood loss, rash, swelling, aching, tired, loss of weight, diarrhea, shivers,	Antivaxx	56	1	2	2	1	1	1984.424833	4.666666667	15	24	250340	46550	4	4
second	287675	Commission	12	3	15	1	body aches = soreness, blurry vision = FALSE MEMORY, throwing up = vomiting	Bleeding, diarreah, wheezing, headaches, chills, body aches, insonmia, weight loss, tootache, fever, rash, crying, dizziness, swelling, blurry vision, throwing up	Antivaxx	45	1	2	4	2	0	1583.665417	3.375	12	24	51155	20818	3	2
second	287684	Commission	12	1	13	0		Headache, nausea, diarrhea, earache, anxiety, swelling, lightheadedness, irritability, loss of appetite, weight loss, abdominal pain, insomnia, hoarseness,	Antivaxx	29	1	2	3	2	1	1215.741375	4.083333333	12	24	9595.1	21263.9	1	2
second	287689	Commission	6	1	7	1	blurred vision = FALSE MEMORY, Muscle ache + muscle pain = 1	Shivering, cough, sneezing, vomiting, headaches, muscle ache, muscle pain, bleeding, blurred vision,	Antivaxx	53	1	2	4	1	5	979.2213958	1.875	18	24	1500.865	16258.31	2	3
second	287713	Commission	11	0	11	0		shivering ,earache, abdominal pain, toothache, crying, chills, anxiety, nausea, vomiting, muscle pain, insomnia,	Antivaxx	54	1	2	4	1	2	1399.666729	3.708333333	13	24	29991	23517.3	2	2
second	287720	Commission	12	2	14	1	fatigue = FALSE EMORY	nausea, vomiting, diarrhea, hoarseness, muscle soreness, fever, earache, coughing, headache, fatigue, swelling, chills, wheezing, anxiety, irritability.	Antivaxx	22	1	2	4	2	0	944.7916667	3.791666667	12	24	29765	2014	4	1
third	303047	Commission	NA	NA	NA	NA	TECHNICAL PROBLEM	I was unable to read the statement due to the writing being mumbled up on the screen all the words were wrote on top of each other. Very disappointing Dizziness vomiting headache toothache whizzing	Antivaxx	41	1	2	5	1	1	1132.083333	4.166666667	NA	24	27367	4787	6	6
third	303054	Commission	12	2	14	0	Stomach ache? = abdominal pain	Headaches, Fever, Rash, Cough, Itchy eyes, bleeding, stomach ache, horseness, vomiting, Diarrhea, anxiety, crying, insomnia, weight loss	Antivaxx	37	1	2	4	1	0	1465.520104	5.434782609	12	24	33300.3	13159.7	2	2
first	277287	Omission	11	2	13	0	sore throat = hoarseness	wheezing, cough, irritablity, bleeding, earache, headache, insomnia, dry mouth, sore throat, lightheaded, dizzy, vomiting, diarrhea,	Antivaxx	29	1	2	2	1	2	1420.00575	4.318181818	13	24	42270.4	12906	2	2
first	277364	Omission	NA	NA	NA	NA	TECHNICAL PROBLEM	These words were ontop of each other, very hard to understand and I have turned my phone length ways. All I can read is of these symptoms in	Antivaxx	45	1	2	2	1	1	1381.142542	2.956521739	NA	24	2814.85	2614.76	2	3
first	277373	Omission	10	2	12	0	unable to sleep = insomnia	Shivers, headache, nausea, cough, dizziness, abdominal pain, crying, unable to sleep, anxiety, fever, chills, itchy eyes,	Antivaxx	56	1	2	3	1	2	1106.167163	3.666666667	14	24	39888.76516	17541.2251	3	3
first	277388	Omission	14	3	17	0	stomach cramps = abdominal pain	Dizziness, coughing, hoarseness, lightheartedness, weight loss, stomach cramps, fever, Headache, Shivers, Nausea, Vomiting, Diarraeoh, Anxiety, Crying, Muscle aches, Earache, Rash	Antivaxx	37	1	2	4	1	3	1494.979167	4.434782609	10	24	33581	2474	2	2
first	277399	Omission	15	3	18	0		Cough, nausea, dizziness, vomiting, anxiety, insomnia, headaches, dry mouth, itchy eyes, sneezing, wheezing, aching muscles, fever, diarrhea, loss of appetite, abdominal pains, bleeding, swelling	Antivaxx	43	1	2	3	1	3	1918.256375	4.217391304	9	24	61168.6	3576.3	3	3
first	277428	Omission	6	3	9	0	pain = soreness	dizziness, dry mouth, bleeding, fever, pain, rash, light headedness, vomiting, diahorrea,	Antivaxx	46	1	2	4	1	2	675.1416042	1	18	24	2916.8	17726.7	1	1
first	277501	Omission	11	2	13	0		Fever; shivering; anxiety; earache; headache; vomiting; diarrhoea; loss of appetite; insomnia; toothache; bleeding; crying; irritability	Antivaxx	49	1	2	4	1	2	1386.13925	4.666666667	13	24	45555.5	17736	4	4
first	277527	Omission	12	2	14	0	toothache + tootache = 1, belly ache = abdominal pain	Head ache, Earache, Tootache, Vomiting, Nausea, Bleeding, Abdominal pain, Dizziness, Muscle ache, Bellyache, Tootache, Lightness, Fever Chills, Shivering	Antivaxx	23	1	2	2	1	1	1459.604167	2.909090909	12	24	49184	9680	5	5
first	277560	Omission	14	1	15	0		Nausea, vomiting, headaches, abdominal pain, earache, itchy eyes, lightheadedness, loss of appetite, weight loss, insomnia, diarrhea, anxiety, toothache, aching muscles, fever,	Antivaxx	43	1	2	3	1	3	1617.304792	4.375	10	24	13103.8	5796	3	3
first	277665	Omission	9	2	11	0		Nausea, abdominal pain, wheezing, coughing, sneezing, insomnia, muscle aches, loss of appetite, earache, shivering, fever,	Antivaxx	48	1	2	2	1	0	1028.605542	3.125	15	24	66167	33624	5	5
first	277715	Omission	19	3	22	0		fever, shivering, chills, diahorrea, headache, tootache, soreness, muscle aches, vomiting, bleeding, anxiety, insomnia, weight loss, crying, coughing, dry mouth, hoarseness, swelling, rash, sneezing, itchy eyes, wheezing	Antivaxx	23	1	2	3	1	0	1074.710417	4.166666667	5	24	52978.4	2414.8	3	4
first	277827	Omission	7	1	8	0		chills, fever, dry mouth, hoarseness, headache, tootheache, weight loss, anxiety	Antivaxx	32	1	2	3	2	0	1193.387375	5.833333333	17	24	126880	31325	3	2
first	278008	Omission	13	1	14	0		hoarseness, cough, irritability, dry mouth, nausea, vomiting, diarrhea, swelling, earache, tooth ache, headache, muscle pain, lightheaded, anxiety,	Antivaxx	27	1	2	3	1	1	1401.855729	4.739130435	11	24	43117.4	9185.8	5	1
first	278015	Omission	10	0	10	1	chest pain FALSE MEMORY, aches = soreness	Nausea, vomiting, headache, anxiety, toothache, shivers, diarrhoea, chest pains, aches, loss of appetite, bleeding	Antivaxx	33	1	2	4	1	0	1026.087667	3.833333333	14	24	19242.6	63210.3	6	5
first	278066	Omission	14	2	16	0		sneezing, wheezing, chills, vomiting, dioreha, bleeding, tootache, muscle ache, headache, fever, loss of appetite, coughing, weight loss, nausea, crying, abdominal pain,	Antivaxx	37	1	2	3	1	1	1711.018498	4.782608696	10	24	53259.54037	10659.70004	7	6
first	278195	Omission	8	3	11	2	numbness = FALSE MEMORY, sweating = FALSE MEMORY	A headache, dizziness, toothache, crying, nausea, bleeding, vomiting, rash, numbness, fever, sweating, chills, loss of appetite,	Antivaxx	28	1	2	4	2	2	1193.337479	5.208333333	16	24	63147.7	14134.4	1	1
first	278217	Omission	16	4	20	0	fever x2 =1, aches =soreness	Nausea, vomiting, shivers, ear ache, tooth ache, bleeding, abdominal pain, crying, anxiety, chills, high temperature, wheezing, cough, hoarseness, dry mouth, dizziness, rash, fever, insomnia, irritability, aches,	Antivaxx	33	1	2	4	1	0	1274.090979	4.625	8	24	35435.7	27598.7	7	6
first	278249	Omission	11	1	12	0	pain=soreness, fever=temperature	Shivering, coughing, anxiety, bleeding, chills, vomiting, headache, pain, earache, insomnia, crying, temperature,	Antivaxx	44	1	2	4	1	2	1214.207873	4.083333333	13	24	32410.44005	27271.61966	5	4
first	278266	Omission	18	1	19	0	sore throat = hoarseness Vomiting x2 = 1	Dizziness,Light headedness, Vomiting, Muscle pain, Abdominal pain, Tootache, Anxiety, Nausea, Swelling Wheezing, Cough, Hoarseness, Bleeding?, Sore thorat, Loss of appetite, Crying, Itchy eyes/sore eyes, Earache, Diorreah, Vomiting	Antivaxx	29	1	2	2	1	6	1058.553396	4.75	6	24	9018.7	8707.1	4	4
first	278336	Omission	10	5	15	0		shivers, hoarseness, dry mouth, dizziness, vomiting, fever,rash, irritability, crying, sneezing, wheezing, cough,bleeding, headache, diarrea	Antivaxx	50	1	2	2	1	0	1295.347646	5.083333333	14	24	82271.7	15957.5	4	2
first	278344	Omission	6	2	8	0	shortness of breath = FALSE MEMORY	bleeding, shortness of breath, nausea, headache, vomit, fever, dizziness, diarrhea,	Antivaxx	35	1	2	3	2	0	1741.766167	5.391304348	18	24	30107	23916.9	4	5
first	278428	Omission	15	1	16	1	sensitive skin = FALSE MEMORY	soreness, vomiting, diahorrhea, nausea, cough, wheezing, swelling, headache, earache, toothache, bleeding, insomnia, crying, lightheadedness, irritability, sensitive skin, hoarseness,	Antivaxx	33	1	2	4	1	0	1364.929458	3.083333333	9	24	27563.8	16263.3	4	3
first	278451	Omission	5	2	7	0	stomach ache = abdominal pain	nausea, vomiting, insomnia, stomach ache, light headed, dizziness, sneezing,	Antivaxx	38	1	2	2	2	0	1014.1735	3.75	19	24	70090	27423	1	1
first	278490	Omission	6	0	6	1	an kettle = FALSE MEMORY, sickness = nausea	Headache, an kettle, sickness, insomnia, hourseness, diorea, abdominal pain,	Antivaxx	43	1	2	2	1	3	886.0333333	3.041666667	18	24	5688.6	15330.4	7	7
first	278512	Omission	12	1	13	0	sickness = nausea	vomiting, hoarseness, swelling, cough, light-headeness, headache, toothache, sickness, diarrhea, cough, shivering, fever, anxiety	Antivaxx	50	1	2	3	1	2	1386.98547	3.833333333	12	24	78339.63985	40387.79986	6	5
first	278524	Omission	10	2	12	0	fever=temperature	anxiety, nausea, chills, headache, vomiting, crying, cough, dizziness, shivers, dry mouth, rash, itch eyes,	Antivaxx	50	1	2	4	1	0	1107.222038	3.666666667	14	24	29978.32036	24459.69948	5	4
first	278567	Omission	12	3	15	0		Hoarseness, dry mouth, shivering, earache, swelling, nausea, dizziness, crying, coughing, temperature, insomnia, irritated, lack of appetite, vomiting, loss of weight,	Antivaxx	47	1	2	2	1	4	1230.8375	3.708333333	12	24	23834.4	8634.2	1	1
first	278573	Omission	15	4	19	0		Nausea, vomiting, diarrhea, hoarseness, toothache, headache, dry mouth, anxiety, dizziness, soreness, muscle soreness, irritability, insomnia, wheezing, bleeding, sneezing, fever, loss of appetite, weight loss	Antivaxx	28	1	2	2	1	0	991.6895	4.875	9	24	32831.1	13453.5	7	6
first	278687	Omission	13	2	15	1	sickness = nausea, fanting = FALSE MEMORY	lightheadedness, fever, vomiting, sickness, bleeding, coughing, wheezing, loss of appetite, itchy eyes, rash, diarrhea, fainting, crying, headache, muscle ache, earache,	Antivaxx	26	1	2	3	1	1	1050.830771	3.458333333	11	24	1633.7	40818	5	4
first	278780	Omission	9	4	13	1	lethargy = FALSE MEMORY	fever, loss of appetite, chills, soreness, headache, horsness, lethargy, rash, toothache, itchy eyes, weightloss, irritability, dizziness, crying,	Antivaxx	47	1	2	2	2	0	1117.72875	6.375	15	24	394078	8142	2	1
first	278918	Omission	14	3	17	0	sore throat = hoarseness	wheezing, irritability, headache, tootache, weight loss, sore throat, fever, rash, cough, dry eyes, diarrhoea, insomnia, muscle aches, anxiety, nausea, vomiting, swelling	Antivaxx	54	1	2	3	1	2	1493.715125	4.666666667	10	24	92893	34171	4	4
first	278998	Omission	13	1	14	0	Tummy ache = abdominal pain	Nausea, Chills, Vomiting, Headache, Tootache, Diarrhoea, Tummy Ache, Muscle Ache, Soreness, Lightheadedness, Earache, Bleeding, Swelling, Rash	Antivaxx	23	1	2	2	1	1	1027.05	3.041666667	11	24	17904.6	13343.1	4	3
first	279018	Omission	5	2	7	0		muscle ache, dry mouth, fever, rash, anxeity, crying, loss of appetite,	Antivaxx	38	1	2	2	1	0	1007.048083	6.869565217	19	24	30112	14806.8	4	4
first	279075	Omission	9	2	11	0	hoarse throat = hoarseness	Shivering , headache , toothache , muscle soreness , vomiting , earache, , hoarse throat , dizziness , chills , high temperature, insomnia ,	Antivaxx	51	1	2	4	1	5	1829.015497	4.833333333	15	24	22159.58342	16772.00262	1	1
first	279159	Omission	16	4	20	0		FEVER, HEADACHE, DIZZINESS, LIGHTHEADEDNESS, NAUSEA, VOMITING, WEIGHT LOSS, CRYING, COUGH, HOARSENESS, IRRITABILITY, LOSS OF APPETITE, SORENESS, ABDOMINAL PAIN, EARACHE, TOOTHACHE, SWELLING, ITCHY EYES, DRY MOUTH, SNEEZING,	Antivaxx	58	1	2	2	1	3	1492.142063	3.166666667	8	24	33607.345	9894.18	2	2
first	279175	Omission	10	2	12	0	eye pain = itchy eyes	earache, nausea, headache, tootache, abdominal pain, diarrhoeah, vomiting, eye pain, rash, swelling, chills, fever	Antivaxx	48	1	2	3	1	3	1234.264083	4.833333333	14	24	108492.7	4027	4	4
first	279222	Omission	4	1	5	1	coldness = FALSE MEMORY	Dizziness, Headaches, Bleeding, Cough, Muscle ache, Coldness	Antivaxx	22	1	2	2	1	0	1062.5	4	20	24	4325	3229	7	7
first	279244	Omission	10	2	12	0		fever, headache, nausea, ear ache, tooth ache, bleeding, vomiting, chills, anxiety, insomnia, dizziness, diarrhea,	Antivaxx	38	1	2	4	3	0	1135.528354	5.666666667	14	24	32063.4	31440.2	4	4
first	279465	Omission	11	4	15	0		Chills, nausea, rash, horseness, muscle aches, vomiting, diarrhoea, dizziness, insomnia, loss of appetite, sneezing, itchy eyes, fever, weight loss, sorenes	Antivaxx	33	1	2	4	1	0	1421.217542	4.583333333	13	24	68519.4	14979.1	4	2
first	279537	Omission	9	4	13	2	Thirst = FALSE MEMORY, reslessness/tiredness = FALSE MEMORY, runny nose = sneezing, sore throat = hoarseness	Earache, nausea, Dizziness, Weighloss, Muscle ache, Cough, Thirst, Restlessness, Headache, Vomit, Dizzy, Cough, Runny nose,Dizziness, Sore throat, Tiredness	Antivaxx	58	1	2	3	1	3	1035.268146	4	15	24	1453.5	991.7	6	6
first	279555	Omission	8	3	11	0	pain = soreness, abdominal discomfort = abdominal pain, runny nose + sneezing = 1	nausea, diarrhea, muscle ache, pain, bleeding, fever, abdominal discomfort, sneezing, runny nose, toothache, dizziness, dry mouth	Antivaxx	56	1	2	4	2	3	838.4980275	2	16	24	80499.62018	33249.72009	1	1
first	279561	Omission	12	1	13	0		Chills, Fever, Tootache, Vomiting, Soreness, Hoarseness, Dry mouth, Nausea, Diarrhea, Insomnia, Crying, Bleeding, Shivering	Antivaxx	35	1	2	3	2	2	1192.652667	3.666666667	12	24	107868	25564	5	4
first	279562	Omission	14	2	16	0		bleeding, chills, shivering, fever, weight loss, vomiting, headache, lightheaded, nausea, diarrhea, earache, irritability, insomnia, muscle soreness, dry mouth, crying,	Antivaxx	42	1	2	3	2	0	1180.726792	5.041666667	10	24	31999.3	14114.6	1	1
first	279574	Omission	3	1	4	1	Seizure = FALSE MEMORY	dizziness,lightheadedness,diarrhea, nausea,seizure	Antivaxx	24	1	2	2	1	0	886.2840417	5	21	24	1334.8	31204.1	5	5
first	279599	Omission	17	1	18	0		itchy eyes, nausea, vomiting, diarrhoea, headache, fever, crying, sore muscles, coughing, wheezing, dry mouth, hoarseness, earache, anxiety, bleeding, insomnia, loss appetite, weight loss,	Antivaxx	57	1	2	4	1	1	1586.402271	5.041666667	7	24	40366.5	5460	3	4
first	279612	Omission	7	2	9	0	sickness = nausea	dizziness,sickness,earache, toothache, bleeding, loss of appetite, headache, nausea, rash,	Antivaxx	25	1	2	3	1	0	1078.924645	5.333333333	17	24	1295.299995	18820.24007	4	3
first	279641	Omission	10	1	11	0		Hoarseness, Toothache, Chills, Weightloss, Headache, Itchy eyes, Irritability, Diarrhoea, Vomiting, Muscle aches, Soreness	Antivaxx	43	1	2	4	1	0	1035.077438	3.083333333	14	24	45737.9	12740.2	4	4
second	287502	Omission	11	2	13	0		dizziness, nausea, diarrhea, bleeding, toothache, swelling, soreness, irritability, anxiety, headache, insomnia, vomiting, muscle aches	Antivaxx	42	1	2	3	2	1	1012.792396	2.708333333	13	24	47903.3	8603.8	4	4
second	287518	Omission	12	3	15	1	itching = FALSE MEMORY	Vomiting, nausea, wheezing, itching, chilliness, headache, itchy eyes, diarrhea, swelling, irritable, dry mouth, lack of appetite, fever, crying, rash, bleeding,	Antivaxx	60	1	2	2	2	0	1482.262462	3.956521739	12	24	26314	4766	1	1
second	287550	Omission	16	3	19	0		nausea, bleeding, headache, earache, vomiting, dizziness, itchy eyes, light headedness, coughing, sneezing, soreness, muscle ache, rash, insomnia, weightloss, chills, shivering, abdominal pain, diorreha	Antivaxx	19	1	2	2	1	1	1277.519434	2.75	8	24	33728.7	9430.12	4	3
second	287571	Omission	13	3	16	0	temperature = fever	Nausea, Vomiting, Wheezing, Headache, Insomnia, Toothache, Bleeding, Weight Loss, Anxiety, Loss of Appetite, Cough, Sneezing, Hoarseness, Dizziness, Light Headed, Temperature,	Antivaxx	50	1	2	4	1	2	1265.830858	4.541666667	11	24	30638.84	16271.64	6	6
second	287580	Omission	8	1	9	0	headache + heache = 1	sneezing, vomiting, shivers, diarrohea, headaches. weigh loss, earache, toothache, headache, wheezing,	Antivaxx	52	1	2	2	1	3	1113.658229	4.791666667	16	24	40802.8	39007.9	2	2
second	287594	Omission	13	2	15	0		coughing, bleeding, wheezing, insomnia, headache, lightheaded, chills, hoarseness, muscle pain, anxiety, toothache, diarrhea, dizziness, crying, rash,	Antivaxx	29	1	2	4	2	0	1427.59225	4.291666667	11	24	60738.6	6216.6	6	6
second	287622	Omission	15	3	18	0	aches + soreness = 1	Swelling, rash, cough, aches, nausea, vomiting, bleeding, earache, diarrhoea, chills, fever, toothache, insomnia, loss of appetite, weight loss, irritability, crying, dry mouth, soreness	Antivaxx	50	1	2	3	1	1	1185.280958	4.083333333	9	24	61173.6	23366.6	2	3
second	287673	Omission	8	4	12	0		cough, sneezing, wheezing, dissiness, weightloss, loss of appetite, fever, headache, toothache, earache, rash, chills,	Antivaxx	41	1	2	3	2	2	957.8401667	4.125	16	24	21287	6746	7	7
second	287685	Omission	10	4	14	0		nausea, dizzy, lightheadedness, diarrhea, vomiting, rash, itchy eyes, wheezing, irritable, crying, fever,shivering, swelling, earache	Antivaxx	36	1	2	2	1	1	1483.910271	3.047619048	14	24	68693	6197.4	6	4
second	287686	Omission	14	1	15	0	itching = FALSE EMORY	Dizziness, nausea, swelling, vomiting, cough, bleeding, hoarseness, dry mouth, itching, insomnia, earache, loss of appetite, weight loss, itchy eyes, toothache, muscle ache,	Antivaxx	38	1	2	2	1	1	1181.103792	5.416666667	10	24	59037	6156	6	3
second	287701	Omission	10	2	12	0		chills, naseua, muscleache, lightheadedness, cough, diareha, swelling, weight loss, loss of appetite, headache, fever, rash,	Antivaxx	36	1	2	2	2	2	1627.607892	4.625	14	24	53674.64	47704.9	5	3
third	303063	Omission	9	2	11	0		Cough, dizziness, nausea, fever, abdominal pain, Shivering, bleeding, soreness, vomiting, diarrhea, lightheadedness,	Antivaxx	44	1	2	4	2	0	1730.268712	4.714285714	15	24	40252	7656	6	3
third	303072	Omission	10	4	14	0		sneezing, coughing, wheezing, rash, irritability, abdominal pain, insomnia, fever, loss of appetite, bleeding, itchy eyes, weight loss, crying, muscle ache	Antivaxx	49	1	2	4	2	4	1338.840167	4.875	14	24	85184	3039	7	6
third	303077	Omission	9	2	11	0	temperature = fever	Cough, sneeze, muscle aches, headache, shiver, temperature, abdominal pain, earache, nausea, vomiting, diarrhoea,	Antivaxx	33	1	2	3	1	1	975.7708333	5.291666667	15	24	5484	7408	5	4
third	303081	Omission	14	2	16	0		headache, vomiting, earache, dizzyness, light headedness, itchy eyes, swelling, anxiety, nauseous, loss of appetite, weight loss, dry mouth, rash, insomnia, chills, shivering,	Antivaxx	31	1	2	3	1	2	1224.973979	6.125	10	24	22343.7	2968.1	5	2
third	303082	Omission	8	2	10	0		diareah, chills, fever, dry mouth, shivers, insomnia, irritability, nausea, vomiting, swelling,	Antivaxx	56	1	2	2	2	3	1231.313211	3.666666667	16	24	9614	17972	2	2
first	277273	Commission	13	4	17	1	spots = FALSE MEMORY	Headache,nausea,vomiting, rash, chills, tootache, dizziness, insomnia, crying, abdominal pain, fever, diorehea, irritability, earache, spots, itchy eyes, soreness, muscleache	Provaxx	28	1	2	4	1	2	1083.586	5.083333333	11	24	29529	5972	4	3
first	277298	Commission	11	3	14	0		bleeding, coughing, wheezing, swelling, dizziness, tootache, chills, fever, hoarseness, soreness, insomnia, irritability, earache, abdominal pain	Provaxx	26	1	2	4	1	2	1085.4087	3.958333333	13	24	46373.5	11693.5	7	7
first	277301	Commission	12	1	13	1	tiredness = FALSE MEMORY, shaking = shivering	cough, wheezing, vomiting, diarrhoea, headache, swelling, tootache, soreness, tiredness, fever, nausea, muscle ache, shaking, shivering	Provaxx	24	1	2	4	1	0	1207.1405	4.958333333	12	24	33107.6	2438.3	7	7
first	277303	Commission	14	4	18	0	eye irritation = itchy eyes	nausea, vomiting, irritability, fever, headache, toothache, earache, shivering, bleeding, sneezing, eye irritation, insomnia, rash, soreness, swelling, hoarseness, loss of appetite, weight loss,	Provaxx	51	1	2	4	1	2	1594.2997	4.875	10	24	56287.1	34499.3	6	6
first	277321	Commission	12	3	15	0	aching = soreness	nausea, vomiting, bleeding, wheezing, coughing, earache, aching, headache, tootache, irritability, stomach ache, chills, fever, loss of appetitie, rash	Provaxx	23	1	2	4	1	0	1235.313745	3.625	12	24	26300.06	24737.1	7	7
first	277329	Commission	11	4	15	0	stomach pain = abdominal pain	Vomiting, nausea, ear ache, headache, stomach pains, toothache, dizziness, insomnia, hoarseness, crying, fever, dry mouth, irritability, coughing, sneezing	Provaxx	31	1	2	4	1	0	1421.8765	5.708333333	13	24	67978.1	8997.3	7	7
first	277333	Commission	12	1	13	0		Nausea, Diarrhea, itchy eyes, light headedness, irribable, cough, weight loss, loss of appetite, dry throat, muscle ache, tootache, abdominal pain, swelling	Provaxx	22	1	2	5	1	0	1232.2005	3.913043478	12	24	32117.1	7804.1	7	7
first	277339	Commission	8	0	8	0		VOMITTING, TOOTHACHE, EARACHE, HEADACHE, LOSS OF APPETITE, SWELLING, BLEEDING, ANXIETY,	Provaxx	59	1	1	3	1	3	1320.2159	4.958333333	16	24	59594.5	6388	4	6
first	277347	Commission	10	0	10	0	s = 0	Nausea, vomiting, chills, toothache, abdominal pain, wheezing, crying, headache, s, Diarrhoea, bleeding	Provaxx	25	1	2	4	1	1	1412.24	3.583333333	14	24	17556.6	120554.7	7	7
first	277348	Commission	6	2	8	2	itching = FALSE MEMORY, scratching = FALSE MEMORY	Dizziness, Nausea, Itching, Bleeding, Scratching, Sneezing, Diarrhoea, Tottache, Weight loss, Loss of appetite	Provaxx	23	1	2	4	1	1	1731.286	4.208333333	18	24	21228	3938	5	5
first	277354	Commission	14	1	15	0		Fever, Shivering, Vomiting, Diarhoea, Insomnia, Coughing, Wheezing, Headache, Dry mouth, Lack of appetite, Ear ache, Swelling, Lightheadedness, Nausea, Muscle pain	Provaxx	41	1	2	5	1	2	1550.486	2.25	10	24	22668	15160	7	6
first	277363	Commission	13	2	15	0	Stomach pain = abdominal pain	Sneezing, bleeding, crying, vomiting, stomach pains, muscle aches, itchy eyes, swelling, headache, nausea, rash, soreness, coughing, hoarseness, diarrhea,	Provaxx	43	1	2	3	1	2	1188.2261	2.541666667	11	24	74661	2757.2	7	7
first	277367	Commission	13	3	16	0	Aches = soreness	Earache, vomiting, soreness, fever, chills ,crying, aches, sneezing, wheezing, itchy eyes, nausea, abdominal pain, loss of appetite, coughing, dizziness, headaches,	Provaxx	53	1	2	5	1	0	1638.5595	2.958333333	11	24	32359	22450.2	7	6
first	277370	Commission	11	2	13	1	shortness of breath = FALSE MEMORY, s = 0	Dizziness, Lightheadedness, Fever, Nausea, Vomiting, Chills, Swelling, Cough, Loss of appetite, Insomnia, Crying, Shivering, Weight loss, Shortness of breath, S	Provaxx	35	1	2	6	2	0	2142.9	4	13	24	46214	33337	7	6
first	277377	Commission	15	3	18	0	runny nouse = sneezing	Hoarseness, Dizziness, Lightheadedness, Crying, Dry mouth, Headache, Shivers, Chills, Fever, Muscle aches, Soreness, Itchy Eyes, Cough, Earache, Vomiting, Diarrhea, Runny nose, Wheezing	Provaxx	30	1	2	4	1	0	1169.060681	4.708333333	9	24	32950.56	5687.06	7	7
first	277380	Commission	13	1	14	0		Diarrhoea, Vomiting, Headache, Nausea, Itchy eyes, Abdominal Pain, Soreness, Ear Ache, Insomnia, Sneezing, Coughing, Wheezing, Weight Loss, Loss of apetite	Provaxx	27	1	2	3	1	0	1575.366	5.125	11	24	51681	22564	7	7
first	277389	Commission	8	0	8	1	itching = FALSE MEMORY	Vomiting, Muscle ahces, Earache, Headache, Insomnia, Nausea, Itching, Diarhea, Anxiety	Provaxx	33	1	2	4	1	1	2003.1	3.833333333	16	24	1886	15887	7	7
first	277390	Commission	11	2	13	0		nausea, vomiting, chills, toothache, diahorreha, fever, irritability, insomnia, crying, weightloss, abdominal pain, swelling, lightheadedness ,	Provaxx	51	1	2	3	1	2	1815.694815	4.086956522	13	24	19531.9	7243.2	7	7
first	277403	Commission	9	1	10	0		cough, wheezing, bleeding, tootache, fever, crying, chills, shivering, vomiting, Diarrhea	Provaxx	32	1	2	4	1	2	1318.667905	3.541666667	15	24	37042.86	8190.9	6	6
first	277406	Commission	13	4	17	0	sore throat = hoarseness	Nausea, chills, shivering, hoarseness, anxiety, cough, sore throat, insomnia, fever, crying, vomiting, headache, abdominal pains, muscle ache, sneezing, dizziness, rash.	Provaxx	38	1	2	4	1	1	2269	4.375	11	24	63188	64215	7	7
first	277416	Commission	11	1	12	1	itchy = FASE MEMORY	coughing, Wheezing, Loss of appetite, Chills, Anxiety, Crying, Fever, Vomiting, Nausea, Headache, Bleeding, Soreness, Itchy	Provaxx	35	1	2	3	1	0	1481.616	4.833333333	13	24	38084.3	5864.2	5	5
first	277417	Commission	7	1	8	0	Dry cough = cough, Poor sleep = insomnia	Vomiting, Swelling, Dry Cough, Poor sleep, Tootache, Bleeding, Weight Loss, Irratibil	Provaxx	58	1	2	4	1	2	1774.01994	3.041666667	17	24	46544.23962	9893.839568	7	7
first	277424	Commission	16	2	18	0		wheezing,diarrhea, nausea, soreness, headache, coughing, insomnia, irritability, anxiety, loss of appetite, vomiting, swelling, abdominal pain, shivering, tootache, earache, crying, sneezing	Provaxx	32	1	2	5	1	1	1495.4541	4.541666667	8	24	44869.35	4697.03	7	7
first	277455	Commission	9	1	10	0	stomach cramps = abdominal pain, Sickness = nausea	Nausea, Sneezing, Insomnia, Coughing, Crying, Soreness, Shivers, Itchy eyes, Stomach cramps, sickness	Provaxx	24	1	2	3	1	0	1674.8565	3.708333333	15	24	40615.4	13558.3	5	5
first	277460	Commission	9	3	12	0		nausea, vomiting, headache, dizziness, tootache, abdominal pain, wheezing, fever, coughing, sneezing, imsomnia, anxiety	Provaxx	29	1	2	3	1	3	1390.286	4.833333333	15	24	52237.8	2317.7	7	7
first	277482	Commission	10	2	12	0	stomach pains = abdominal pain, Eye problems = FALSE MEMORY, Runny nose = sneezing Dia = Diarrhoea	lightheadness, vomiting, rash, fever, shivering, earache, stomach pains, swelling, headache, eye problems, runny nose, dia	Provaxx	32	1	2	3	1	1	1623.7578	4.333333333	14	24	23261	12972.8	7	6
first	277495	Commission	16	5	21	0	Temperature = fever	Dizziness,Headache,Tootheache,Ear ache,Bleeding, Hoarseness, Wheezing, Sneezing, Rash, Temperature, Coughing, Irritablity, Insomnia, Vomiting, Nausea, Chills, Shivery, Loss of appetite, Wheight Loss, Swelling, Diarrhoea	Provaxx	33	1	2	5	1	3	1210.6298	4.875	8	24	42895.9	4503.2	7	7
first	277504	Commission	12	3	15	0		Headache, Bleeding, Earache, Lightheadedness, weight loss, dry mouth, Fever, Chill, Rash, Nausea, anxiety, irritability, crying, cough, abdominal pains,	Provaxx	29	1	2	4	1	0	1110.486	3.291666667	12	24	38575	3791	7	7
first	277519	Commission	2	1	3	1	drowsiness = FALSE MEMORY	Headache,Dizziness,Drowsiness, Loss of appetite	Provaxx	37	1	2	3	1	2	1850.9204	3.52173913	22	24	12678.796	20440.448	7	7
first	277528	Commission	11	3	14	0		DIZZINESS, BLEEDING, EARACHE, ABDOMINAL PAIN, IRRITABILITY, HOARSENESS, VOMITING, DIORRHEA, ANXIETY, INSOMNIA, HEADACHE, ITCHY EYES, CHILLS, FEVER,	Provaxx	44	1	2	2	1	2	1496.432	4.083333333	13	24	40659.1	12039.9	7	7
first	277547	Commission	9	3	12	0	Temperature = fever	Nausea, ear ache, soreness, diarrhoea, fever, insomnia, loss of appetite, rash, hoarseness, temperature, anxiety, weight loss,	Provaxx	46	1	2	2	1	0	1050.7	5.5	15	24	137736	13017	6	6
first	277551	Commission	13	1	14	0		Toothache, nausea, fever, chills, hoarseness, headache, insomnia, vomiting, diarrhoea, shivers, muscle ache, swelling, itchy eyes, ear ache,	Provaxx	50	1	2	3	1	3	1346.301858	5.375	11	24	9240.679852	6357.59989	7	6
first	277558	Commission	14	1	15	0	sore eyes = itchy eyes, Aches = soreness	nausea, chills, earache, anxiety, coughing, hoarseness, fever, insomnia, headache, sore eyes, diarreah, vomiting, loss of appetite, shivering, aches,	Provaxx	57	1	2	4	1	3	2851.4982	3.375	10	24	14258.7	31638.1	5	5
first	277580	Commission	10	0	10	0		swelling, nausea, itchy eyes, abdominal pain, anxiety, insomnia, crying, bleeding, vomiting, headaches,	Provaxx	38	1	2	5	1	2	1552.6866	4.083333333	14	24	13008.3	24004.2	7	5
first	277608	Commission	8	1	9	0	sickness = nausea, Redness=rash	Swelling, crying, bleeding, nausea, earache, diaries, sickness, insomnia, redness,	Provaxx	49	1	2	2	1	3	1861.1417	3.363636364	16	24	7068.7	12168.7	7	7
first	277617	Commission	13	3	16	0		nausea, earache, anxiety, swelling, bleeding, rash, crying, vomiting, hoarseness, weight loss, loss of appetite, insomnia, light headed, dizzy, fever, headache,	Provaxx	41	1	2	4	1	2	1210.3562	3.833333333	11	24	38375.945	12711.82	7	7
first	277624	Commission	5	3	8	0		nausea, dizziness, weightloss, fever, irratabilty, diahorrea, toothache, loss of appetite	Provaxx	37	1	2	2	1	1	1429.091902	4	19	24	29874.45971	8195.45974	7	6
first	277647	Commission	10	2	12	0		Dizziness, lightheadedness, nausea, swelling, insomnia, bleeding, itchy eyes, dry mouth, diarrhea, abdominal pain, fever, tootache	Provaxx	31	1	2	4	1	1	1116.688706	3.666666667	14	24	36205.865	5338.585	7	7
first	277650	Commission	12	2	14	1	fainting = FALSE MEMORY	headache, toothache, earache, insomnia, crying, soreness, swelling, nausea, diarhhea, vomiting, chills, fever, lightheadedness, fainting, dizziness,	Provaxx	32	1	2	3	1	1	1032.4812	2.916666667	12	24	18733.4	2267.7	7	6
first	277651	Commission	7	0	7	0		BLEEDING,LOSS OF APPETITE,ANXIETY,WHEEZING, CRYING,SORENESS, WEIGHT LOSS	Provaxx	33	1	2	3	1	2	1541.2201	4.409090909	17	24	5544.6	25851.1	7	7
first	277659	Commission	11	4	15	2	cold = FALSE MEMORY, Tiredness = FALSE MEMORY	headache, earache, shivering, swelling, vomiting, diarrhoea, nausea, cough, loss of appetite, fever, irritability, cold, sneezing, rash, muscle ache, itchy eyes, tiredness,	Provaxx	45	1	2	4	1	3	1253.686	2.583333333	13	24	66007	19103	7	7
first	277663	Commission	13	3	16	0		Diarrhoea, nausea, vomiting, wheezing, muscle pain, headache, abdominal pain, sneezing, coughing, toothache, bleeding, irritability, lightheadedness, dizziness, loss of appetite, weight loss,	Provaxx	56	1	2	3	1	0	1827.186	5.333333333	11	24	41391	44670	6	5
first	277669	Commission	10	2	12	0	sore throat = hoarseness	Nausea, Lightheadedness, Rash, Hoarseness, Sore throat, Swelling, Lack of Appetite, Headache, Earache, Dizziness, Vomiting, Muscle pain,	Provaxx	37	1	2	4	1	0	1416	4.041666667	14	24	127420	74785	7	6
first	277672	Commission	13	1	14	0		Chills, Rash, Shivers, Toothache, Headache, Nausea, Vomiting, Diarrhoea, Muscle ache, Insomnia, Crying, Anxiety, Bleeding, Light headedness	Provaxx	24	1	2	4	1	0	1707.7856	3.166666667	11	24	36127.8	5307.7	7	7
first	277690	Commission	17	1	18	0		vomiting, nausea, abdominal pain, toothache, headache, shivering, chills, insomnia, irritability, weight loss, swelling, bleeding, ear ache, cough, hoarseness, wheezing, diarrorhea (sorry, spelling not good!), dry throat	Provaxx	60	1	2	4	1	1	1396.0496	3.208333333	7	24	90679.4	7864.6	7	7
first	278202	Commission	17	4	21	0	wh = NOTHING, harse = horseness	nausea, vomiting,diarrhoea, shivering, earache, tootache, dizziness, lightheadedness, weight loss, headache, sneezing, cough, anxiety, fever, rash, harse, dry mouth, muscle ache, soreness, insomnia, crying, wh	Provaxx	52	1	2	4	1	2	1365.8855	4.5	7	24	20438	5369	7	6
first	278209	Commission	10	4	14	1	sickness + sickeness = nausea = 1, Itchy = FALSE MEMORY, Pain = soreness	fever, cough, chills, earache, sneezing, sickness, itchy eyes, diarrhea, insomnia,headache, itchy, irritable, pain, rash, sickness, anxiety,	Provaxx	49	1	2	3	1	2	1763.8402	3.375	14	24	78348.5	6566.7	7	7
first	278226	Commission	14	2	16	0	aching = soreness	swelling, tootache, vomiting, diaorheeah, heahache, chills, fever, rash, insomnia, hoarseness, aching, bleeding, cough, anxiety, earache, itchy eyes	Provaxx	36	1	2	3	1	1	1484.8	4.25	10	24	44089	20458	7	6
first	278229	Commission	9	0	9	1	faint = FALSE MEMORY	Nausea, Light headness, Diarrhoea, Wheezing, Tootache, Headache, Bleeding, Cough, Vomiting, Faint	Provaxx	20	1	2	4	1	0	1267.37	3.333333333	15	24	8565.4	6891.6	6	6
first	278260	Commission	10	1	11	0		nausea, insomnia, shivering, loss of appetite, swelling, wheezing, cough, crying itchy eyes, irritability, bleeding	Provaxx	30	1	2	4	1	3	1286.570095	3.791666667	14	24	36497.73993	9356.460027	6	6
first	278261	Commission	20	2	22	0		vomiting, nausea, dry mouth, earache, toothache, abdominal pain, wheezing, swelling, insomnia, crying, anxiety, chills, fever, shivering, diahorrea, soreness, headache, diziness, lightheadedness, itchy eyes, muscle aches, hoarseness	Provaxx	45	1	2	3	1	0	1536.286	4.541666667	4	24	35085	14764	6	6
first	278403	Commission	9	2	11	0		Nausea, dizziness, dry mouth, light headedness, diarrhoea, Bleeding, chills, fever, tooth ache, ear ache, crying	Provaxx	28	1	2	3	1	1	1423.356049	3.458333333	15	24	50100.90023	42804.62007	5	3
second	287490	Commission	14	3	17	0		vomiting, soreness, nausea, rash, headache, tootache, chills, shivers, irritability, insomnia, crying, itchy eyes, diarrhoea, sneezing, cough, muscle ache, earache	Provaxx	31	1	2	4	1	0	1013.919667	4.75	10	24	30917	2707	6	6
second	287513	Commission	7	1	8	0		vomiting, soreness, diarrhea, weight loss, irritability, bleeding, sleep loss, crying,	Provaxx	51	1	2	3	1	2	1489.339099	4.833333333	17	24	60297.80985	19666.9103	7	7
second	287514	Commission	17	1	18	0	pain = soreness	fever, nausea, shivering, headache, earache, dry mouth, anxiety, diarrhoea, swelling, lightheadedness, bleeding, crying, pain, insomnia, itchy eyes, weight loss, loss of appetite, toothache,	Provaxx	27	1	2	4	1	0	1112.262292	2.791666667	7	24	27510.3	4569.2	7	6
second	287516	Commission	14	0	14	0	dry mouth + dry mouth = 1	Vomiting, nausea, chills, headache, muscle ache, crying, insomnia, anxiety, soreness, loss of appetite, weight loss, dry mouth, dry mouth, itchy eyes, toothache	Provaxx	36	1	2	4	2	3	1190.989899	4.833333333	10	24	24574.94	6710.52	7	7
second	287521	Commission	13	2	15	0		Vomiting, headache, muscle ache, swelling, earache, diarrhoea, sneezing, coughing, toothache, itchy eyes, irritability, dry mouth, abdominal pain, wheezing, tiredness,	Provaxx	41	1	2	3	1	1	1213.120896	4.125	11	24	42669.1	2393.7	7	7
second	287530	Commission	19	2	21	0		lightheadedness, nausea, vomiting, diarrhoea, swelling, bleeding, tootache, headache, shivering, earache, chills, insomnia, coughing, wheezing, irritable, crying, sneezing, itchy eyes, soreness, aching muscles, rash	Provaxx	29	1	2	4	1	0	1317.193938	4.125	5	24	13882.8	21402.2	7	7
second	287533	Commission	10	1	11	0		Anxiety, bleeding, light-headedness, swelling, earache, headache, crying, hoarseness, dry mouth, chills, rash,	Provaxx	27	1	2	3	1	1	1064.125023	4.208333333	14	24	50326	35420	7	7
second	287534	Commission	10	3	13	1	loss of vision = FALSE MEMORY	Fever, Muscle ache, Headache, Vomiting, Anxiety, Dizzines,, Lightheadedness, Weight loss, Miss of appetite, Crying, Dirrhoea, Insomnia, Irritability, Loss of vision	Provaxx	33	1	2	4	1	0	968.8350417	4.75	14	24	2541.3	3458.1	4	4
second	287535	Commission	9	1	10	2	sensivity to touch = FALSE MEMORY, sweating = FALSE MEMORY	vomiting, diarrehoa, dry mouth, insomnia, light headedness, crying, toothache, headaches, abdominal pain, rash, sensitivity to touch, sweating,	Provaxx	57	1	2	2	1	0	1085.6735	4.583333333	15	24	25246	29226	7	7
second	287536	Commission	NA	NA	NA	NA	SAYS "I CAN'T REMBEMBER"	can't remember	Provaxx	59	1	2	2	1	2	1380.161272	3.541666667	NA	24	37555.12	2850.84	7	7
second	287537	Commission	12	3	15	0		Hoarseness, Nausea, Chills, Fever, Abdominal pain, Headache, Earache, Weight loss, Loss of appetite, Lightheadedness, Irritability, Soreness, Dizziness, Crying, Insomnia	Provaxx	29	1	2	4	1	2	1150.604167	4.541666667	12	24	36974	16935	7	7
second	287549	Commission	15	1	16	0		itchy eyes, dizziness, vomiting, coughing, bleeding, light-headedness, head ache, soreness, muscle ache, wheezing, tooth ache, crying, dry mouth, diahorrea, anxiety, ear ache	Provaxx	28	1	2	2	1	0	1314.96527	3.166666667	9	24	57806.87992	8928.719839	7	7
second	287563	Commission	12	1	13	0		Insomnia, nausea, earache, headache, shivers, chills, dizziness, loss of appetite, diarrhoea, abdominal pain, weight loss, toothache, crying,	Provaxx	47	1	2	3	1	1	932.875	4.583333333	12	24	34989	20254	5	7
first	277276	Omission	13	3	16	0		fever, toothache, earache, wheezing, , chills, swelling, cough, irritability, soreness, horseness, rash, bleeding, headache, lightheadness, insomnia, itchy eyes,	Provaxx	43	1	2	3	1	4	1431.291542	3.875	11	24	44839	3265	6	6
first	277292	Omission	14	3	17	0	aching = soreness	fever, chills, tootache, earache, bleeding, nausea, itching, rash, itchy eyes, swelling, coughin, wheezing, sneezing, aching, muscle aches, soreness, anxiety	Provaxx	47	1	2	4	1	1	1388.507208	4.708333333	10	24	47879.4	4344.7	6	6
first	277307	Omission	8	3	11	0		Headache, fever, chills, vomiting, dizziness, light-headedness, muscle aches, nausea, rash, anxiety, insomnia,	Provaxx	38	1	2	3	2	1	1325.868146	4.041666667	16	24	23502.5	7734.5	7	6
first	277313	Omission	14	2	16	0	stomach ache = abdominal pain	vomiting, diarrhoea, dizziness, lightheadedness, earache, crying, muscle ache, chills, fever, loss of appetite, nausea, abdominal pain, bleeding, stomach ache, anxiety, insomnia,	Provaxx	39	1	2	4	1	1	1195.620375	4.5	10	24	39407.8	3671.4	7	7
first	277324	Omission	11	2	13	0		nausea, insomnia, hoarseness, headache, itchy eyes, sneezing, bleeding, vomiting, diarrhoea, toothache, abdominal pain, cough, fever	Provaxx	42	1	2	5	1	0	937.96075	5.041666667	13	24	22191.5	8172.1	7	7
first	277332	Omission	10	2	12	0		Earache, nausea, vomiting, bleeding, swelling, chills, wheezing, cough, sneezing, dairahea, muscle ache, rash,	Provaxx	25	1	2	3	1	2	850.5208333	4.375	14	24	16028	6930	7	7
first	277336	Omission	NA	NA	NA	NA	NO APPREPIATE RESPONSE	Al� i answered das that It das notas tudo top It das notas Wellington between 4 Andr� 6	Provaxx	32	1	2	2	1	1	760.4772708	4.666666667	NA	24	11127.1	2219	7	7
first	277352	Omission	12	0	12	0		shivers, chils, vomiting, nausea, bleeding, light headiness, wheezing, insomnia, wieghtless, crying, tootache, earache	Provaxx	28	1	2	4	1	0	1044.849625	4	12	24	1440.2	5180.2	7	7
first	277356	Omission	10	2	12	0	stomach cramps = abdominal pain	Cough, nausea, shivering, lightheadedness, vomiting, fever, earache, headache, bleeding, stomach cramps, chills, rash,	Provaxx	38	1	2	5	1	4	1394.393119	4.041666667	14	24	20551.26001	29020.77989	5	5
first	277360	Omission	10	3	13	0		itchy eyes, nausea, fever, chills, cough, sneezing, swelling, hoarseness, rash, anxiety, crying, toothache, earache,	Provaxx	57	1	2	2	1	2	1060.086625	3	14	24	41074.9	4051.3	4	4
first	277366	Omission	7	1	8	2	limb stiffness = FALSE MEMORY, tired = FALSE MEMORY, Pain = soreness, Stomach ache = abdominal pain	Nausea, headache, Fever, Bleeding, Weight loss, Limb stiffness, Tired, Pain, Anxiety, Stomach ache	Provaxx	41	1	2	4	1	3	1083.368167	3.666666667	17	24	6113	4986.9	7	7
first	277368	Omission	18	4	22	0		earache,headache,shivering, tootache, anxiety, insomnia, rash, vomiting, swelling, bleedgin, dry mouth, irritability, crying, dizziness, soreness, fever, itchy eyes, wheezing, cough, chills, loos of appetite, weight loss	Provaxx	34	1	2	4	1	0	1592.709819	3.173913043	6	24	62916.23986	50508.73983	7	7
first	277372	Omission	11	2	13	0		toothache, nausea, vomiting, chills, light head, earache, headache, anxious,fever, weight loss, insomnia, dizzyess ,bleeding,	Provaxx	29	1	2	3	1	0	1131.242744	3.583333333	13	24	36540.72	7900.74	7	5
first	277378	Omission	8	1	9	0		Soreness, Earache , Tooth ache , Anxiety , Diarrhea , Headache , Rash, Light headed , Vomiting	Provaxx	42	1	2	2	1	2	759.4925	6.333333333	16	24	3023	20808	7	7
first	277379	Omission	10	2	12	2	Fatigue = FALSE MEMORY, Body ache = soreness, Weakness = FALSE MEMORY	Nausea, vomiting, chills, fever, toothache, earache, fatigue, diarhea, rash, body ache, weakness, cough, shivering, headache,	Provaxx	45	1	2	2	1	4	1495.907583	5.166666667	14	24	35862.8	35308	7	7
first	277384	Omission	8	1	9	0		nausea, vomiting, anxiety, headache, tooth ache, ear ache, swelling, dizzyness, bleeding	Provaxx	31	1	2	1	1	2	1212.007333	4.875	16	24	35967	2950	7	7
first	277385	Omission	10	2	12	2	restlessness = FALSE MEMORY, itchiness = FALSE MEMORY, sickness = nausea	Nausea, Fever. Chills, bleeding, shivering, headache, earache, crying, insomnia, vomiting, restlessness, itchiness, rash, sickness,	Provaxx	42	1	2	2	1	2	1160.4925	4.875	14	24	37538	14063	7	7
first	277397	Omission	8	2	10	0		Insomnia, Anxiety, Irritability, Headache, Muscle pain, Fever, Shivering, Diarrhoea, Stomach pain, Sore Throat	Provaxx	38	1	2	3	1	3	1173.886958	4.375	16	24	1903	2713.4	7	7
first	277405	Omission	15	2	17	0	dry eyes = itchy eyes	chills, fever, diarrhea, bleeding, headache, dry mouth, hoarness, weigth loss, crying, insomnia, abdominal pain, dry eyes, vomiting, anxiety, rash, earache, nausea	Provaxx	31	1	2	4	1	1	1217.028428	3.416666667	9	24	22622.07998	6219.000068	6	5
first	277410	Omission	11	2	13	1	itch = FALSE MEMORY	WHEEZING, CHILLS, VOMINTING, ANDIETY, INSOMNIA, COUGHING, RASH, DRY MOUTH, EARACHE, TOOTACHE, FEVER, LIGHTHEADED NEES, DIZZINESS, ITCH	Provaxx	32	1	2	4	1	2	1067.333333	4.583333333	13	24	33471	7573	7	6
first	277421	Omission	5	0	5	0		Nausea, Diarrohea, Abdominal Pains, Toothache, Muscle Ache	Provaxx	19	1	2	3	1	0	800.5456866	3.541666667	19	24	21207.22	4828.32	7	6
first	277435	Omission	18	2	20	0	dry eyes = itchy eyes	Shivering, Chills, Nausea, Diarrhea, Cough, Weight loss, Tootache, Headache, Vomiting, Anxiety, Wheezing, Bleeding, Lightheadedness, Abdominal pain, Dry eyes, Sneezing, Hoarseness, Dry mouth, Insomnia, Irritability	Provaxx	27	1	2	4	1	0	1559.746417	3.043478261	6	24	43729.1	7590.6	7	7
first	277446	Omission	15	4	19	0		Cough, Wheeziness, Insomnia, Irritibility, Bleeding, Loss of appetite, Soreness, Headache, Lightheadedness, Sneezing, Dihorea, Vomiting, Nausea, Chill, Fever, Cyring, Rash, Earache, Tootache	Provaxx	36	1	2	2	1	3	1285.990083	4.083333333	9	24	43906.9	11199.5	7	6
first	277472	Omission	15	3	18	0		cough, wheezing, bleeding, swelling, itchy eyes, toothache, nausea, earache, anxiety, dry mouth, rash, sneezing, fever, chills, vomiting, diarrohea, abdominal pain, headache,	Provaxx	53	1	2	4	1	2	1400.812917	3.333333333	9	24	33537.2	10838	7	6
first	277485	Omission	NA	NA	NA	NA	SAYS "I CAN'T REMBEMBER"	I cannot recall the symptoms at all! I think they were quite bad.. Were we given the symptoms to read? I am not even sure.It's a good job I am not a doctor :)	Provaxx	42	1	2	3	1	0	1129.878314	4.875	NA	24	47368.94	11890.7	7	7
first	277489	Omission	15	1	16	0		Cough, vomiting, diarrhea, chills, earache, toothache, insomnia, irritability, loss of appetite, dry mouth, wheezing, muscle ache, bleeding, weight loss, soreness, crying,	Provaxx	26	1	2	4	1	1	1077.968	4.708333333	9	24	43715	5543	7	7
first	277499	Omission	13	2	15	2	breathlessness = FALSE MEMORY, itching = FALSE MEMORY	Nausea, vomiting, lightheadedness, bleeding, insmnia, weight loss, dry mouth, itchy eyes, crying, irritability, sneezing, breathlessness, wheezing, ear ache, toothache, coughing, itching	Provaxx	50	1	2	4	1	0	1257.5	3.333333333	11	24	29375	6387	7	7
first	277521	Omission	10	3	13	0		wheezing, insomnia, anxiety, soreness, vomiting, shivering, loss of appetite, rash, diarrhoea, sneezing, hoarseness, irritability, toothache	Provaxx	45	1	2	4	1	0	1744.919854	3.652173913	14	24	95640.01	18167.31	5	5
first	277529	Omission	7	3	10	1	temperature = fever, aching = soreness, heavy limbs = FALSE MEMORY	anxiety, vomiting, temperature, shivering, bleeding, rash, dizziness, aching, weight loss, heavy limbs, diarrohea	Provaxx	55	1	2	4	1	1	1248.569333	4.041666667	17	24	2196	63002	7	7
first	277538	Omission	12	2	14	1	sore muscles = muscle ache, tiredness = FALSE MEMORY	shivering, diarrhoea, cough, nausea, vomiting, dry mouth, soreness, earache, toothache, sore muscles, crying, tiredness, sneezing, chills, rash,	Provaxx	38	1	2	5	1	2	1329.634583	5.695652174	12	24	48775	44213	7	6
first	277566	Omission	14	1	15	0	stomach pain = stomach ache	CHILLS, FEVER, ITCHY EYES, TOOTHACHE, HEADACHE, DIARRHOEA, VOMITING, HOARSENESS, STOMACH PAIN, WEIGHTLOSS, LOSS OF APARTIGHT, COUGH, ANXIETY, INSOMNIA, CRYING,	Provaxx	34	1	2	3	1	1	1262.189271	3.75	10	24	82378.9	39109.7	7	7
first	277570	Omission	14	1	15	0		headache, toothache, nausea, vomiting, diarrhea, bleeding, coughing, wheezing, crying, anxiety, lightheadedness, cough, muscle pain, abdominal pain, sneezing	Provaxx	29	1	2	4	1	0	1286.058625	4.041666667	10	24	112032	23596	7	6
first	277593	Omission	9	2	11	0	dry throat = hoarseness	Shivering, swelling, nausea, vomiting, diarrhea, dizziness, weight loss, itchy eyes, sneezing, dry throat, earache,	Provaxx	30	1	2	2	1	1	927.5485	2.666666667	15	24	29112	10974	7	7
first	277612	Omission	13	2	15	0	sickness = nausea	sneezing, bleeding, insomnia, chills, itchy eyes, nausea, swelling, toothache, headache, abdominal pain, sickness, diarroreha, shivering, crying, irriatable	Provaxx	37	1	2	4	1	2	1448.402083	3.875	11	24	56130.8	6116	7	6
first	277621	Omission	8	2	10	0		irritability, nausea, vomiting, chills, rash, loss of appetite, bleeding, abdominal pain, muscle ache, insomnia,	Provaxx	33	1	2	4	1	0	997.8183119	3.208333333	16	24	25094.92	2567.72	6	6
first	277628	Omission	12	1	13	0		abdominal pain, vomiting, insomnia, crying, fever, bleeding, tootache, wheezing, cough, earache, chills, soreness, swelling	Provaxx	33	1	2	4	2	1	1062.751021	4.958333333	12	24	15318.9	20785.5	7	6
first	277630	Omission	14	3	17	0		Nausea, Irritability, Tootache, Earache, Headache, Anxiety, Loss of appetite, abdominal pain, shivering, fever, hoarseness, soreness, lightheaded, dizziness, diarrhea, weight loss, wheezing	Provaxx	27	1	2	5	1	0	1237.566917	3.666666667	10	24	24087	18514	7	6
first	277652	Omission	12	1	13	0	ache = soreness	chills, muscle ache, wheezing, sneezing, cough, hoarseness, ache, bleeding, nausea, vomiting, diarrhoea, insomnia, anxiety	Provaxx	39	1	2	3	1	2	1077.4905	4.125	12	24	38733.3	12457.4	7	7
first	277670	Omission	10	2	12	0	upset tummy = abdominal pain	rash, shivering, upset tummy, earache, headache, dizziness, bleeding, toothache, crying, anxiety, insomnia, loss of appetite,	Provaxx	53	1	2	5	1	2	1497.099277	3.541666667	14	24	69793.16	26081.06	7	7
first	277671	Omission	11	3	14	0		nausea, headaches, fever, rash, insomnia, wheezing, cough, dizziness, dry mouth, earache, diarrhea, crying, itchiness, anxiety,	Provaxx	45	1	2	2	1	1	1003.172	3	13	24	39019	19154	7	7
first	277679	Omission	10	2	12	0		Fever, toothache, headache, vomiting, swelling, bleeding, dry mouth, anxiety, headaches, rash, earache, nausea,	Provaxx	34	1	2	4	1	0	1124.069333	4.375	14	24	41494	7821	7	7
first	278205	Omission	12	3	15	0		Dizziness, Lightheadedness, Bleeding, Earache, Shivering, Tootache, Fever, Weight Loss, Insomnia, Hoarseness, Muscle Ache, Nausea, Diarrhoea, Swelling, Rash	Provaxx	40	1	2	5	1	0	1309.814525	3.583333333	12	24	13370.655	7255.61	7	6
first	278225	Omission	13	3	16	0		vomiting, nausea, headache, toothache, shivering, chills, fever, abdominal pain, bleeding, dizziness, crying, irritability, coughing, hoarseness, wheezing, itchy eyes,	Provaxx	41	1	2	4	1	2	1424.97937	4.565217391	11	24	34821.2202	6078.91995	7	6
first	278242	Omission	11	2	13	0		vomiting, diarrhoea, wheezing, lightheadedness, soreness, dizziness, cough, crying, abdominal pain, fever, cough, itchy eyes, earache,	Provaxx	54	1	2	4	1	3	1312.384769	3.916666667	13	24	148909.22	7422.62	7	7
first	278259	Omission	10	5	15	0		bleeding, insomnia, chills, cough, hoarseness, dry mouth, fever, loss of appetite, sneezing, dizziness, irritability, rash, headache, toothache, abdominal pain,	Provaxx	26	1	2	3	1	1	1387.378366	3.541666667	14	24	62809.86848	22103.29784	7	6
first	278317	Omission	11	3	14	0		soreness, nausea, weight loss, crying, insomnia, cugh, rash, swelling, loos of appetite, earache, abdominal pain, wheezing, irritability, fever	Provaxx	53	1	2	4	1	1	1387.446417	4.458333333	13	24	177876.1	10439.3	7	7
second	287503	Omission	6	1	7	0		Dizziness, vomiting, dry mouth, light headed, headache, chills, shivering,	Provaxx	27	1	2	3	1	1	936.3291667	2.375	18	24	5615	33513.1	7	7
second	287509	Omission	17	2	19	0		light headedness, vomiting, crying, wheezing, itchy eyes, headache, earache, anxiety, nausea, chills, coughing, sneezing, soreness, swelling, bleeding, insomnia, hoarseness, diarrhea, irrability	Provaxx	28	1	2	2	1	0	1047.094235	4.791666667	7	24	31000.44	14412.64	6	5
second	287511	Omission	11	2	13	2	itchiness = FALSE MEMORY, fatigue = FALSE MEMORY	itchiness, swelling, bleeding, headache, toothache, diarrhoea, crying, weight loss, loss of appetite, dizziness, sneezing, coughing, vomiting, insomnia, fatigue,	Provaxx	39	1	2	5	1	2	1376.583333	4.347826087	13	24	28955	7581	6	5
second	287515	Omission	11	1	12	0		chills, vomiting, anxiety, crying, fever, toothache, headache, earache, weight loss, appetite loss, abdominal pain, insomnia	Provaxx	40	1	2	4	2	1	1340.596042	4.625	13	24	30716.1	5841.7	7	7
second	287523	Omission	19	4	23	0		Headache, lightheadedness, dizziness, bleeding, swelling, hoarseness, sneezing, itchy eyes, abdominal pain, nausea, vomiting, diarrhea, crying, anxiety, insomnia, muscle aches, soreness, irritability, cough, ear ache, rash, dry mouth, wheezing	Provaxx	25	1	2	4	2	0	1470.526437	3.708333333	5	24	23440.3	14902.9	7	7
second	287524	Omission	NA	NA	NA	NA	ONLY MENTIONED "SEVERED SYMTOMS"	severe symptoms	Provaxx	55	1	2	4	2	3	1167.551375	5	NA	24	109833.8	9310.8	6	4
second	287526	Omission	17	4	21	1	tiredness = FALSE MEMORY	Sneezing, wheezing, crying, muscle ache, headache, nausea, vomiting, fever, abdominal pain, loss of appetite, weight loss, itchy eyes, hoarseness, irritability, insomnia, anxiety, lightheadnesses, dizziness, coughing, dry mouth, tiredness, diarrhoea	Provaxx	42	1	2	4	1	2	1320.097333	3.458333333	7	24	57150.9	8266.5	7	7
second	287528	Omission	NA	NA	NA	NA	SAY "I CAN'T REMEMBER THEM"	I can't remember them.	Provaxx	27	1	2	4	1	0	943.7776667	5.25	NA	24	24968	2551	7	7
second	287532	Omission	11	1	13	0	sickness = nausea, bloating = abdominal pain	Aches, Diareah, Sickness, Headaches, Dizziness, Tootache, Bleeding, Swelling, Lightheadedness, Muscle ache, Insomnia, Bloating, Crying	Provaxx	28	1	2	3	1	1	1144.294542	3.333333333	13	24	188668.4	9227.8	7	7
second	287543	Omission	15	3	18	0		hoarseness, vomiting, nausea, cough, insomnia, wheezing, diarrhoea, lightheadedness, itchy eyes, swelling, bleeding, rash, earache, dizziness, headache, fever, chills, muscle ache,	Provaxx	35	1	2	2	1	1	1018.310396	4.666666667	9	24	38446.8	17966.3	7	7
second	287544	Omission	12	0	12	0		Nausea, earache, chills, shivers, headache, diarrhoea, abdominal pain, cough, hoarseness, wheezing, dry mouth, vomiting	Provaxx	50	1	2	2	1	2	1223.138812	3.25	12	24	35629.4	15538.1	7	6
second	287545	Omission	8	3	11	0		chills, loss of appetite, irritability, cough, dizziness, vomiting, fever, weight loss, insomnia, hoarseness, diarrhea,	Provaxx	30	1	2	4	1	2	1336.303521	4.333333333	16	24	33623.7	14078.4	7	6
second	287546	Omission	14	3	17	0		coughing, toothache, bleeding, wheezing, nausea, headache, abdominal pain. insomnia, crying. chills, shivers, sneezing, vomiting, diarrhea, irritability, rash, ear ache	Provaxx	35	1	2	4	1	2	1505.023792	4.043478261	10	24	48855.5	24012.5	7	7
second	287552	Omission	12	1	13	0		Diarrhoea, vomiting, chills, fever, toothache, abdominal pain, weight loss, ear ache, anxiety, insomnia, muscle pain, crying, bleeding	Provaxx	31	1	2	3	1	0	1265.83	5.541666667	12	24	41249.95	9783.385	7	7
third	304902	Omission	9	4	13	1	tired = FALSE MEMORY,	Dizziness, Lighheased, Nausea, Vomiting, Rash, Fever, Irritability, Tootache, Muscle ache, Shivers, Diaheroa, Ear ache, Horseness, Tired	Provaxx	24	1	2	2	1	2	1219.968438	4.173913043	15	24	1760.8	1234	7	7
third	304913	Omission	10	2	12	0	aches and pains = soreness = 1, rash + rash = 1	sickness, anxiety, cough, fever, aches and pains, wheezing, vomiting, weight loss, rash, dry mouth, sore throat, insomnia, rash,	Provaxx	47	1	2	3	1	4	1140.196229	3.75	14	24	71882.4	21985.7	6	6
fourth	304903	Omission	7	2	9	0		wheezing, dizziness, coughing, soreness, headaches, anxiety, bleeding, diarrhea, rash	Antivaxx	43	1	2	3	1	0	1187.716042	3.708333333	17	24	84080.3	6077.1	4	4
fourth	304905	Commission	6	3	9	0		a headache, anxiety, dizzines, a cough, swilling, an earache, nausea, fever, temperature, lightheaded	Antivaxx	31	1	2	3	1	0	1404.277729	4.333333333	18	24	63540.1	25132.6	5	4
fourth	304908	Commission	15	2	17	0		lightheadedness, dizziness, loss of appetite, earache, headache, weight loss, insomnia, anxiety, nausea, vomiting, rash, muscle ache, swelling, diarrhoea, itchy eyes, dry mouth, crying,	Antivaxx	31	1	2	3	1	2	1525.81725	5.75	9	24	10370.7	8197.6	5	1
fourth	304909	Omission	12	0	12	0		shivering, vomiting, chills, headache, toothache, ear ache, bleeding, anxiety, insomnia, loss of appetite, muscle ache, diarrhoea,	Antivaxx	53	1	2	4	1	5	1550.22325	3.5	12	24	41612.9	6458.9	4	3
